# Supplementary material for: Early Neonatal Meconium Does Not Have a Demonstrable Microbiota Determined through Use of Robust Negative Controls with cpn60-Based Microbiome Profiling
Source: Microbiol Spectr. 2021 Sep 29;9(2):e00067-21. doi: 10.1128/Spectrum.00067-21 (PMC8557823; doi:10.1128/Spectrum.00067-21)
Supplement: SUPPLEMENTAL FILE 1 — Supplemental material. Download SPECTRUM00067-21_Supp_1_seq9.xlsx, XLSX file, 0.2 MB [file spectrum00067-21_supp_1_seq9.xlsx]

## Sheet: Tab_legends
Tab name	Tab description	Header descriptions
ASVs	A feature table showing frequencies of the 250 bp amplicon sequence variants output by DADA2 as described. The corresponding closest matches in cpnDB were provided by watered-BLAST (cpnDB identifiers begin with 'b'). Only ASVs with at least 55% sequence similarity to a cpnDB hit are shown.	ASV_ID: The unique MD5 checksum given to each amplicon sequence variant (ASV) output by DADA2. %_ID: Percentage similarity of an ASV to its closest match in cpnDB_nr (non-redundant subset of cpnDB with one entry per species, with a preference for type strains). cpnDB_hit: The unique cpnDB identifier representing the closest match of an ASV to any given sequence in cpnDB_nr. Direction: Orientation…
NNs	A feature table showing frequencies of the 250 bp amplicon sequence variants collapsed into 'nearest neighbours' that comprised the final dataset. Corresponding closest matches in cpnDB were provided by watered-BLAST (cpnDB identifiers begin with 'b'). Only ASVs with at least 55% sequence similarity to a cpnDB hit were used to calculate frequencies of nearest neighbours.	cpnDB_NN: The unique cpnDB identifier of a 'nearest neighbour' (NN; all ASVs collapsed into a single cpnDB hit, e.g. b7450 AY562570 Lactobacillus crispatus CECT4840 ). #ASVs: The number of ASVs whose closest match in cpnDB corresponded to a given NN cpnDB hit. #Reads: The total number of reads observed for an ASV across all samples and controls. #Samples: The total number of samples an ASV was de…
Dominant_NNs	A table of the dominant nearest neighbours of all samples (i.e. NN which comprised >50% of the total microbiome profile of a given sample), with summary information about dominant NNs.	Sample: The unique identifier given to each sample or control in this study. Type: Description of the sample type (i.e. meconium or sequencing control). Total_reads: The total number of high-quality reads aligning to sequences in cpnDB_nr with at least 55% sequence similarity, for a given sample or control. Dominant species: The unique cpnDB identifier representing the NN comprising the highest p…
ALDEx2_DA	The output from the ALDEx2 R package, demonstrating that there are no differentially abundant taxa between meconium samples and sequencing negative controls. Data are sorted by decreasing we.eBH values. . These data can be reproduced using the ALDEx2 package in RStudio (use the aldex() wrapper function) using the feature table in the NNs tab (excluding samples with 0 reads across all taxa, taxa w…	rab.all: Median centre log-ratio (clr) value for all samples in the feature (cpnDB nearest neighbour) rab.win.Control: Median clr value for the Control group rab.win.Meconium: Median clr value for the Meconium group diff.btw: Median difference in clr values between Control and Meconium groups diff.win: Median of the largest difference in clr values within Control and Meconium groups effect: Media…

## Sheet: ASVs
ASV_ID	%_ID	cpnDB_hit	Direction	#Reads	#Samples	MLP-0006-ST2	MLP-0010-ST2	MLP-0014-ST2	MLP-0018-ST2	MLP-0022-ST2	MLP-0026-ST2	MLP-0030-ST2	MLP-0037-ST2	MLP-0041-ST2	MLP-0045-ST2	MLP-0049-ST2	MLP-0062-ST2	MLP-0066-ST2	MLP-0067-ST2	MLP-0077-ST2	MLP-0081-ST2	MLP-0083-ST2	MLP-0087-ST2	MLP-0090-ST2	MLP-0094-ST2	MLP-0098-ST2	MLP-0102-ST2	MLP-0106-ST2	MLP-0110-ST2	MLP-0113-ST2	MLP-0121-ST2	MLP-0125-ST2	MLP-0129-ST2	MLP-0133-ST2	MLP-0136-ST2	MLP-0141-ST2	MLP-0145-ST2	MLP-0148-ST2	MLP-0152-ST2	MLP-0156-ST2	MLP-0160-ST2	MLP-0164-ST2	MLP-0172-ST2	MLP-0179-ST2	MLP-0183-ST2	MLP-0187-ST2	MLP-0191-ST2	MLP-0195-ST2	MLP-0199-ST2
00e447f7a38f03c12f3ffcb130fd92e4	98.4	b14482 NZ_ACVP01000037 Corynebacterium tuberculostearicum SK141	+	17	1	0	0	0	0	0	0	0	0	0	0	0	0	0	0	0	0	0	0	0	0	0	0	0	0	0	0	0	0	0	0	0	0	0	0	0	0	0	0	0	0	0	0	0	0
0101ea52d36fb21a2b861901e9aa81ba	100	b16451 AB510695 Bacteroides xylanisolvens JCM 15633	+	4	1	0	0	0	0	0	0	0	0	0	0	0	0	0	0	0	0	0	0	0	0	0	0	0	0	0	0	0	0	0	0	0	0	0	0	0	0	0	0	0	0	0	0	0	0
018882f3f158bee9f4ff9d16e1ec33bd	99.2	b12756 CU928158 Escherichia fergusonii ATCC 35469	+	123	1	0	0	0	0	0	0	0	0	0	0	0	0	0	0	0	0	0	0	0	0	0	0	0	0	0	0	0	0	0	0	0	0	0	0	0	0	0	0	0	0	0	0	0	0
02c58a091e6ea510c2cf55d28cb8a608	92	b28181 AICS01000072 Streptococcus pseudopneumoniae ATCC BAA-960	+	431	2	0	0	0	0	0	0	0	0	0	0	0	0	0	0	0	0	0	0	0	0	0	0	0	0	0	423	0	0	0	0	0	0	0	0	0	0	0	0	0	0	0	0	0	0
030454c3d21f1fc88dffde93f290a612	89.6	b30246 NZ_FORF01000019 Aquamicrobium aerolatum DSM 21857	+	19	1	0	0	0	0	0	0	0	0	0	0	0	0	0	0	0	0	0	0	0	0	0	0	0	0	0	0	0	0	0	0	0	0	0	0	0	0	0	0	0	0	0	0	0	0
038d3f2d88a826a061c8ce2e5237b3fc	96.4	b14195 NZ_ACQA01000002 Ochrobactrum intermedium LMG 3301	+	8	1	0	0	0	0	0	0	0	0	0	0	0	0	0	0	0	0	0	0	0	0	0	0	0	0	0	0	8	0	0	0	0	0	0	0	0	0	0	0	0	0	0	0	0	0
0399a9df5d651438ff24aa73140a8288	100	b30009 CP021421 Muribaculum intestinale YL27 DSM 28989	+	69	1	0	0	0	0	0	0	0	0	0	0	0	0	0	0	0	0	0	0	0	0	0	0	0	0	0	0	0	0	0	0	69	0	0	0	0	0	0	0	0	0	0	0	0	0
0565e6c4d536dc2613a79e47e1648879	96	b29847 NZ_JYLO01000007 Pseudomonas lactis DSM 29167	+	12	1	0	0	0	0	0	0	0	0	0	0	0	0	0	0	0	0	0	0	0	0	0	0	0	0	0	0	0	0	0	0	0	0	0	0	0	0	0	0	0	0	0	0	0	0
05e0bbf7978c78e06426ffacf5def639	99.2	b278 AF240566 Bifidobacterium breve JCM1192	+	6	1	0	0	0	0	0	0	0	0	0	0	0	0	0	0	0	0	0	0	0	0	0	0	0	0	0	0	0	0	0	0	0	0	0	0	0	0	0	0	0	0	0	0	0	0
07929505a8f0b9cfa251513dc2d1f758	77.7	b26907 NZ_ALIQ01000058 Chelatococcus sp. GW1	+	1	1	0	0	0	0	0	0	0	0	0	0	0	0	0	1	0	0	0	0	0	0	0	0	0	0	0	0	0	0	0	0	0	0	0	0	0	0	0	0	0	0	0	0	0	0
07befbfb536d4575983aab94e1ae5b10	96	b1123 AF352799 Streptococcus parasanguinis ATCC 15912	+	1159	1	0	0	0	0	0	0	0	0	0	0	0	0	0	0	0	0	0	0	0	0	0	0	0	0	0	0	0	0	0	0	0	0	0	0	0	0	0	0	0	0	0	0	0	0
07d722cdc3bad49ab84d74d28a75bb8d	81.5	b29311 NZ_AUMP01000054 Fictibacillus gelatini DSM 15865	+	4	1	0	0	0	0	0	0	0	0	0	0	0	0	0	0	0	0	0	0	0	0	0	0	0	0	0	0	0	0	0	0	0	0	0	0	0	0	0	0	0	0	0	0	0	0
083cc8a7da3843eda4715791183908c6	99.6	b6770 AY691209 Bacteroides caccae ATCC 43185	+	8	1	0	0	0	8	0	0	0	0	0	0	0	0	0	0	0	0	0	0	0	0	0	0	0	0	0	0	0	0	0	0	0	0	0	0	0	0	0	0	0	0	0	0	0	0
086e73449326a2fcb826415b9287db4a	91.2	b19706 NZ_AGBA01000013 Propionibacterium avidum ATCC 25577	+	80	1	0	0	0	0	0	0	0	0	80	0	0	0	0	0	0	0	0	0	0	0	0	0	0	0	0	0	0	0	0	0	0	0	0	0	0	0	0	0	0	0	0	0	0	0
087025b01674fb090fcb3e88769a2a33	98	b19056 AFHR01000034 Enterobacter hormaechei ATCC 49162	+	71	1	0	0	0	0	0	0	0	0	0	0	0	0	0	0	0	0	0	0	0	0	0	0	0	0	0	0	0	0	0	0	0	0	0	0	0	0	0	0	0	0	0	0	0	0
09e3d531da71e8e9f19c623531e5edf4	97.2	b3408 AY123666 Moraxella osloensis ATCC 19976	+	84	1	0	0	0	0	0	0	0	0	0	0	0	0	0	0	0	0	0	0	0	0	0	0	0	0	0	0	0	0	0	0	0	0	0	0	0	0	0	0	0	0	0	0	0	0
0a436d21fc878ae24269bbfc713aab10	100	b19892 ACWU01000205 Pseudomonas sp. 2_1_26	+	8	1	0	0	0	0	0	0	0	0	0	0	0	0	0	0	0	0	0	0	0	0	0	0	0	0	0	8	0	0	0	0	0	0	0	0	0	0	0	0	0	0	0	0	0	0
0a905851de34a850282b3b4601f9f1b9	99.6	b12698 NZ_ABWZ01000002 Bacteroides dorei DSM 17855	+	10	2	0	0	0	5	0	0	0	0	0	0	0	0	0	0	0	0	0	0	0	0	0	0	0	0	0	0	0	0	0	0	0	0	0	0	0	0	0	0	0	0	0	0	0	0
0b2a3353324738b4c5898ed1b3e6a244	99.6	b21507 ACUA01000013 Parabacteroides sp. D25	+	141	1	0	0	0	0	0	0	0	0	0	0	0	0	0	0	0	0	0	0	0	0	0	0	0	0	0	0	0	0	0	0	0	0	0	0	0	0	0	0	0	0	0	0	0	0
0cfaeb43a41a2ba84adf1203ac2022f6	96.8	b14562 GG698804 Lactobacillus coleohominis 101-4-CHN	+	10532	4	0	0	0	0	0	0	0	0	0	0	0	0	0	0	0	0	0	0	0	0	0	0	0	0	0	0	0	0	0	0	0	0	0	0	0	0	0	0	0	0	0	0	0	0
0dbfa7f3aabb20ca812e20d6efe59ec0	77.3	b26907 NZ_ALIQ01000058 Chelatococcus sp. GW1	+	121	9	0	0	0	0	0	0	0	0	0	0	0	0	0	0	0	0	0	0	0	0	0	5	0	0	0	0	0	0	0	0	0	0	0	0	0	16	0	0	0	0	0	0	0	0
0fa1b7b8dc60fb93b390ca9162e4ae05	97.6	b1123 AF352799 Streptococcus parasanguinis ATCC 15912	+	12077	1	0	0	0	0	0	0	0	0	0	0	0	0	0	0	0	0	0	0	0	0	0	0	0	0	0	0	0	0	0	0	0	0	0	0	0	0	0	0	0	0	0	0	0	0
1585efb7086878832714eab3a4b4bc48	99.2	b10200 EF571589 Lactobacillus johnsonii ATCC 33200	+	9920	5	0	0	0	0	0	0	0	0	0	0	0	0	0	0	0	0	0	0	0	0	0	0	0	0	0	0	0	0	0	0	0	0	0	0	0	0	0	0	0	0	0	0	0	0
163ccc68d4fdc2dfc32c4fce03a7f742	98.8	b17634 AB547589 Porphyromonas uenonis JCM 13868	+	885	1	0	0	0	0	0	0	0	0	0	0	0	0	0	0	0	0	0	0	0	0	0	0	0	0	0	0	0	0	0	0	0	0	0	0	0	0	0	0	0	0	0	0	0	0
16da7205bfbb7b13317f819823834b7c	100	b32838 NZ_QJVB01000003 Gardnerella swidsinskii GS 9838-1 LMG 30812	+	3	1	0	0	0	0	0	3	0	0	0	0	0	0	0	0	0	0	0	0	0	0	0	0	0	0	0	0	0	0	0	0	0	0	0	0	0	0	0	0	0	0	0	0	0	0
1734b20942ed5d446bac28c22e2fe855	98.8	b3428 AY123718 Rothia mucilaginosa ATCC 25296	+	4736	1	0	0	0	0	0	0	0	0	0	0	0	0	0	0	0	0	0	0	0	0	0	0	0	0	0	4736	0	0	0	0	0	0	0	0	0	0	0	0	0	0	0	0	0	0
17bdbf29e675d058c4d9d17b0db467f5	99.6	b19130 NZ_AFIL01000066 Propionibacterium sp. 434-HC2	+	18	2	0	0	0	0	0	0	0	0	0	0	0	0	0	0	0	0	0	0	0	0	0	0	0	0	0	0	0	0	0	0	0	0	0	0	0	0	0	0	0	0	0	0	0	0
17ebd7cb7e7f5e34ab83c2d7c36169b9	99.6	b7450 AY562570 Lactobacillus crispatus CECT4840	+	15	1	0	0	0	0	0	0	0	0	0	0	0	0	0	0	0	0	0	0	0	0	0	0	0	0	0	0	0	0	0	0	0	0	0	0	0	0	0	0	0	0	0	0	0	0
17f6810588e2e48a8a02021968649be9	72.6	b7204 AY781285 Corynebacterium pseudotuberculosis T1	+	2	1	0	0	0	0	0	0	0	0	0	0	0	0	0	0	0	0	0	0	0	0	0	0	0	0	0	0	0	0	0	0	0	0	0	0	0	0	0	0	0	0	0	0	0	0
188784ace58ba605855468f9151c2b45	79.8	b32416 NZ_CP017037 Dialister pneumosintes F0677	+	8	1	0	0	0	0	0	0	0	0	0	0	0	8	0	0	0	0	0	0	0	0	0	0	0	0	0	0	0	0	0	0	0	0	0	0	0	0	0	0	0	0	0	0	0	0
1930d62f94a46d5ca613183a5edb4138	85.1	b26942 NZ_AQXM01000049 Acaricomes phytoseiuli DSM 14247	+	21	3	0	0	0	0	0	0	0	0	0	0	0	0	0	0	0	0	0	0	0	0	0	0	0	0	0	0	0	0	0	0	0	0	0	0	0	0	0	0	1	0	0	0	0	0
19f5fd1a3c27cb3fe6f20b5b33ea4999	94	b28181 AICS01000072 Streptococcus pseudopneumoniae ATCC BAA-960	+	46	1	0	0	0	0	0	0	0	0	0	0	0	0	0	0	0	0	0	0	0	0	0	0	0	0	0	46	0	0	0	0	0	0	0	0	0	0	0	0	0	0	0	0	0	0
1ab9638716d560b093385211fc512242	99.2	b233 AF053572 Staphylococcus hominis ATCC 27844	+	51	1	0	0	0	0	0	0	0	0	0	0	51	0	0	0	0	0	0	0	0	0	0	0	0	0	0	0	0	0	0	0	0	0	0	0	0	0	0	0	0	0	0	0	0	0
1ac497e493427257dde3307086da3c54	100	b1258 AY044104 Shigella sonnei	+	14514	2	0	0	0	14506	0	0	0	0	0	0	0	0	0	0	0	0	0	0	0	0	0	0	0	0	0	0	0	0	0	0	0	0	0	0	0	0	0	0	0	0	0	0	0	0
1b84f780fc353ed4bc176692af1709de	87.1	b7840 AF429673 Lactobacillus sp. ATCC 4005	+	3792	4	0	0	0	0	0	0	0	0	0	0	0	0	0	0	0	0	0	0	0	0	0	0	0	0	0	0	0	0	0	0	0	0	0	0	0	0	0	0	0	0	0	0	0	0
1cd07497783f1b432f1968b4050981cb	99.6	b6772 AY691211 Bacteroides fragilis ATCC 25285	+	14	1	0	0	0	0	0	0	0	0	0	0	0	0	0	0	0	0	0	0	0	0	0	0	0	0	0	0	0	0	0	0	0	0	0	0	0	0	0	0	0	0	0	0	0	0
1ed9b6fa07041eb20b3f9c283728f23b	80.2	b26800 NZ_KB911256 Hyphomicrobium zavarzinii ZV-622 ATCC 27496	+	40	1	0	0	0	0	0	0	0	0	0	0	0	0	0	0	0	0	0	0	0	0	0	0	0	0	0	0	0	0	0	0	0	0	0	0	0	0	0	0	0	0	0	0	0	0
1f20bf2e311baa6a5895094a80096c42	89.1	b29836 NZ_FXWL01000002 Sphingopyxis ummariensis UI2	+	9	1	0	0	0	0	0	0	0	0	0	0	0	0	0	0	0	0	0	0	0	0	0	0	0	0	0	0	0	0	0	0	0	0	0	0	0	0	0	0	0	0	0	0	0	0
1f28b274b4059e8a961da7babd75f752	98.4	b18486 AERM01000060 Shigella dysenteriae CDC 74-1112	+	21	1	0	0	0	0	0	0	0	0	0	0	0	0	0	0	0	0	0	0	0	0	0	0	0	0	0	0	0	0	0	0	0	0	0	0	0	21	0	0	0	0	0	0	0	0
1f2cbf11a986e950ac4b51d77a23cb00	97.6	b19935 CAFW01000078 Corynebacterium casei UCMA 3821	+	8	1	0	0	0	0	0	0	0	0	0	0	0	0	0	0	0	0	0	0	0	0	0	0	0	0	0	0	0	0	0	0	0	0	0	0	0	0	0	0	0	0	0	0	0	0
1f5fc2467a00424748eec1252fa4a523	90	b30212 NZ_FPBQ01000041 Bradyrhizobium arachidis LMG 26795	+	152	15	0	0	0	0	0	0	0	0	0	0	0	0	0	0	0	0	0	0	0	0	0	0	0	0	0	0	0	0	0	0	0	0	26	0	0	6	0	0	0	0	16	0	0	0
201da7ab0331e6973e69326792cd3ea9	92.8	b1121 AF352801 Streptococcus mitis ATCC 49456	+	48	1	0	0	0	0	0	0	0	0	0	0	0	0	0	0	0	0	0	0	0	48	0	0	0	0	0	0	0	0	0	0	0	0	0	0	0	0	0	0	0	0	0	0	0	0
22ff1dd2787f8873b6500c94c2eb44fc	88.7	b33335 NZ_QNUX01000006 Flavobacterium psychrolimnae LMG 22018	+	953	3	0	0	0	0	0	0	0	0	0	0	0	0	0	0	0	0	0	0	0	0	0	0	0	0	0	0	0	0	0	0	0	0	0	0	0	0	0	0	0	0	0	0	0	0
25fc6f1db95cc99241b07ad33cbc8b7e	93.6	b7401 AY835627 Lactobacillus salivarius subsp. salivarius ATCC 11741	+	4	1	0	0	0	0	0	0	0	0	0	0	0	0	0	0	0	0	0	0	0	0	0	0	0	0	0	0	0	0	0	0	0	0	0	0	0	0	0	0	0	0	0	0	0	0
267528bc5cf4d0bee4c7cbf43b930e86	98.8	b19130 NZ_AFIL01000066 Propionibacterium sp. 434-HC2	+	13	1	0	0	0	0	0	0	0	0	0	0	0	0	0	0	0	0	0	0	0	0	0	0	0	0	0	0	0	0	0	0	0	0	0	0	0	0	0	0	0	0	0	0	0	0
289cdb00815cd6d5ed99fc0752312cd7	99.2	b1257 AY044103 Shigella flexneri	+	13231	2	0	0	0	0	0	0	0	0	0	0	0	0	0	0	0	0	0	0	0	0	0	0	0	0	0	0	0	0	0	98	0	0	0	0	0	0	0	0	0	0	0	0	0	0
2a1f96ae24434f0d84134d426d06594f	99.2	b32838 NZ_QJVB01000003 Gardnerella swidsinskii GS 9838-1 LMG 30812	+	11	1	0	0	0	0	0	0	0	0	0	0	0	0	0	0	0	0	0	0	0	0	0	0	0	0	0	0	0	0	0	0	0	0	0	0	0	0	0	0	0	0	0	0	0	0
2c79134e1d66c4f366c2a1e9e0ff6369	100	b1029 AF440237 Bacteroides uniformis ATCC 8492	+	1286	2	0	0	0	3	0	0	0	0	0	0	0	0	0	0	0	0	0	0	0	0	0	0	0	0	0	0	0	0	0	0	0	0	0	0	0	0	0	0	0	0	0	0	0	0
2de93f8a4fae91076ee335d536a53d54	64	b30459 NZ_FOVW01000010 Algoriphagus ornithinivorans DSM 15282	+	3	1	0	0	0	0	0	0	0	0	0	0	0	0	0	0	0	0	0	0	0	0	0	0	0	0	0	0	0	0	0	0	0	0	0	0	0	0	0	0	0	0	0	0	0	0
307469e7fcfe3a893d5244b7c68b0c96	87.6	b8455 CP000705 Lactobacillus reuteri JCM1112	+	10	1	0	0	0	0	0	0	0	0	0	0	0	0	0	0	0	0	0	0	0	0	0	0	0	0	0	0	0	0	0	0	0	0	0	0	0	0	0	0	0	0	0	0	0	0
310d3c3520883bce1516161e5d53a85f	97.6	b7401 AY835627 Lactobacillus salivarius subsp. salivarius ATCC 11741	+	2	1	0	0	0	0	0	0	0	0	0	0	0	0	0	0	0	0	0	0	0	0	0	0	0	0	0	0	0	0	0	0	0	0	0	0	0	0	0	0	0	0	0	0	0	0
325a65c36f70188f9bf056005b667f89	100	b18392 ADCN01000005 Bifidobacterium sp. 12_1_47BFAA	+	7803	4	0	0	0	26	0	0	0	0	0	0	0	0	0	0	0	0	0	0	0	0	0	0	0	0	0	0	0	0	0	0	0	0	0	0	0	0	0	0	0	0	0	0	0	0
32a51d0b27e891b7e1cb52039e44d038	100	b7450 AY562570 Lactobacillus crispatus CECT4840	+	12017	11	0	0	0	0	0	0	0	3	0	0	0	0	0	0	0	7	0	0	0	0	0	0	0	3	0	0	0	0	0	0	0	0	0	0	0	0	0	0	0	0	0	0	0	0
32efe72f1078521527ae2374bbcde803	99.2	b1282 NC_002655 Escherichia coli O157:H7 EDL933	+	22692	4	0	0	0	0	0	0	0	0	0	0	0	0	0	0	0	0	0	0	0	0	0	0	0	0	0	0	0	0	0	0	0	0	0	0	0	0	0	0	0	0	0	0	0	0
33716506d815c7ca9698fe6d91c845df	96.4	b3408 AY123666 Moraxella osloensis ATCC 19976	+	14	1	0	0	0	0	0	0	0	0	0	0	0	0	0	0	0	0	0	0	0	0	0	0	0	0	0	0	0	0	0	0	0	0	0	0	0	0	0	0	0	0	0	0	0	0
338671475ce339a15963ac2d69ae815d	84.3	b32526 PUED01000081 Muribaculaceae bacterium DSM 100749	+	3	1	0	0	0	0	0	0	0	0	0	0	0	0	0	0	0	0	0	0	0	0	0	0	0	0	0	0	0	0	0	0	3	0	0	0	0	0	0	0	0	0	0	0	0	0
33ed2523ccb91ef0d3ab4d3d305e3e2d	99.6	b21507 ACUA01000013 Parabacteroides sp. D25	+	154	1	0	0	0	0	0	0	0	0	0	0	0	0	0	0	0	0	0	0	0	0	0	0	0	0	0	0	0	0	0	0	0	0	0	0	0	0	0	0	0	0	0	0	0	0
343ca620a7166f1acb8b3ecb62f694d4	77.4	b26907 NZ_ALIQ01000058 Chelatococcus sp. GW1	+	9	1	0	0	0	0	0	0	0	0	0	0	0	0	0	0	0	0	9	0	0	0	0	0	0	0	0	0	0	0	0	0	0	0	0	0	0	0	0	0	0	0	0	0	0	0
35f012326105dec42992cb15d500703b	95.2	b272 AF210319 Bifidobacterium adolescentis JCM1275	+	566	1	0	0	0	0	0	0	0	0	0	0	0	0	0	0	0	0	0	0	0	0	0	0	0	0	0	0	0	0	0	0	0	0	0	0	0	0	0	0	0	0	0	0	0	0
367382f8722f3d4b8471a1fdc16ee5a8	91.1	b5054 NC_007204 Psychrobacter arcticus 273-4	+	573	2	0	0	0	0	0	0	0	0	0	0	0	0	0	0	0	0	0	0	0	0	0	0	0	0	0	0	0	0	0	0	0	0	0	0	0	0	0	0	0	0	0	0	0	0
3689bf62a8ce2929bcb1159a4c243d69	96	b1121 AF352801 Streptococcus mitis ATCC 49456	+	5	1	0	0	0	0	0	0	0	0	0	0	0	0	0	0	0	0	0	0	0	0	0	0	0	0	0	5	0	0	0	0	0	0	0	0	0	0	0	0	0	0	0	0	0	0
36c753d375f5b841923a23a9ae040f66	98.4	b17634 AB547589 Porphyromonas uenonis JCM 13868	+	305	1	0	0	0	0	0	0	0	0	0	0	0	0	0	0	0	0	0	0	0	0	0	0	0	0	0	0	0	0	0	0	0	0	0	0	0	0	0	0	0	0	0	0	0	0
38ee1faf795acdf7a2f9dc40e37faef6	98.8	b1282 NC_002655 Escherichia coli O157:H7 EDL933	+	117	1	0	0	0	0	0	0	0	0	0	0	0	0	0	0	0	0	0	0	0	0	0	0	0	0	0	0	0	0	0	0	0	0	0	0	0	0	0	0	0	0	0	0	0	0
396e7716dcd714645fb4c17f5d27fc51	95.6	b30688 MRCO01000007 Pseudomonas kilonensis ACN4	+	4	1	0	0	0	0	0	0	0	0	0	0	0	0	0	0	0	0	0	0	0	0	0	0	0	0	0	0	0	0	0	0	0	0	0	0	0	0	0	0	0	0	0	0	0	0
3b7e9c16a9be25537107c779ef402dbc	80.7	b32526 PUED01000081 Muribaculaceae bacterium DSM 100749	+	64	1	0	0	0	0	0	0	0	0	0	0	0	0	0	0	0	0	0	0	0	0	0	0	0	0	0	0	0	0	0	0	64	0	0	0	0	0	0	0	0	0	0	0	0	0
3fe6ea6bd93e88c293122ea1bb949792	94.4	b3396 AY123651 Lactobacillus vaginalis ATCC 49540	+	3	1	0	0	0	0	0	0	0	0	0	0	0	0	0	0	0	0	0	0	0	0	0	0	0	0	0	0	0	0	0	0	0	0	0	0	0	0	0	0	0	0	0	0	0	0
3ff400ad3f3aa53559a0a6827bbf1a72	99.6	b1257 AY044103 Shigella flexneri	+	2	1	0	0	0	0	0	0	0	0	0	0	0	0	0	0	0	0	0	0	0	0	0	0	0	0	0	0	0	0	0	0	0	0	0	0	0	0	0	0	0	0	0	0	0	0
41ae6b6ed551e514dbd3d650bf2ccc32	89.9	b26455 NZ_ALKJ01000008 Porphyromonas sp. oral taxon 279 str. F0450	+	6	1	0	0	0	0	0	0	0	0	0	0	0	0	0	0	0	0	0	0	0	0	0	0	0	0	0	0	0	0	0	0	0	0	0	0	0	0	0	0	0	0	0	0	0	0
42f041d1fbb9c78d2b065ddd35087671	93.6	b1127 AF352807 Streptococcus salivarius subsp. salivarius ATCC 7073	+	8	1	0	0	0	0	0	0	0	0	0	0	0	0	0	0	0	0	0	0	0	0	0	0	0	0	0	0	0	0	0	0	0	0	0	0	0	0	0	0	0	0	0	0	0	0
432d23f69ee3bcee3bea029865d3ab2b	99.6	b1025 AF440233 Prevotella bivia ATCC 29303	+	3366	4	0	0	0	0	0	0	0	0	0	0	0	0	0	0	0	0	0	0	0	0	0	0	0	0	0	0	0	0	0	0	0	0	0	0	0	0	0	0	0	0	0	0	0	0
43332c692b0d199f846783b3af1c9d57	96.4	b29847 NZ_JYLO01000007 Pseudomonas lactis DSM 29167	+	177	3	0	0	0	0	0	0	0	0	0	0	0	0	0	0	0	0	0	0	0	0	0	0	0	0	0	0	0	0	0	0	0	0	0	0	0	0	0	0	0	0	0	0	0	0
46059bdec224fafb5b63178da17b23ff	80.1	b11988 AP009152 Kocuria rhizophila DC2201	+	26	2	0	0	0	0	0	0	0	0	0	0	0	0	0	0	0	0	0	0	0	0	0	0	0	0	0	0	0	0	0	0	0	0	0	0	0	0	0	0	0	0	0	0	0	0
47ebb6e89125b4b5cc001262951615d4	97.6	b10882 NZ_ABBX01000122 Candidate division TM7 sp. single-cell isolate TM7c	+	44	1	0	0	0	0	0	0	0	0	0	0	0	0	0	0	0	0	0	0	0	0	0	0	0	0	0	0	0	0	0	0	0	0	0	0	0	0	0	0	0	0	0	0	0	0
4848e6fdf528c84190dbd0d48c8e8663	83.6	b26395 NZ_AJJQ01000041 Rothia aeria F0474	+	9	1	0	0	0	0	0	0	0	0	0	0	0	0	0	0	0	0	0	0	0	0	0	0	0	0	0	9	0	0	0	0	0	0	0	0	0	0	0	0	0	0	0	0	0	0
48c838b75a62f9b20bd0069b379cee95	100	b19091 NZ_CACP01000023 Aeromonas caviae Ae398	+	10	1	0	0	0	0	0	0	0	0	0	0	0	0	0	0	0	0	0	0	0	0	0	0	0	0	0	0	0	0	0	0	0	0	0	0	0	0	0	0	0	0	0	0	0	0
492b1592b19d88ec3f1bdb8d70ba7054	100	b10199 EF571590 Lactobacillus gasseri ATCC 33323	+	42369	7	7	0	0	0	0	0	0	0	0	0	0	0	0	0	0	0	0	0	0	0	0	0	0	0	0	0	0	0	0	0	0	0	0	0	0	0	0	0	0	0	0	0	0	0
4c23c0166597c45043f3a7b3a1cdf7b8	100	b5845 AY691315 Peptostreptococcus anaerobius ATCC 27337	+	26273	4	0	0	0	0	0	0	0	0	0	0	0	0	0	0	0	0	0	0	0	0	0	0	0	0	0	0	0	0	0	0	0	0	0	0	0	0	0	0	0	0	0	0	0	0
4d8e7d3092db2510995805f49c6ef649	99.6	b26399 NZ_AHIT01000029 Lactobacillus mucosae LM1	+	1125	4	0	0	0	0	0	0	0	0	0	0	0	0	0	0	0	0	0	0	0	0	0	0	0	0	0	0	0	0	0	0	0	0	0	0	0	0	0	0	0	0	0	0	0	0
4e3f5ab828cf58521a14ce6a7ef37f7a	98.8	b7991 DQ302726 Streptococcus lutetiensis ATCC BAA-103	+	18890	4	0	0	0	0	0	0	0	0	0	0	0	0	0	0	0	0	0	0	0	0	0	0	0	0	0	0	0	0	0	0	0	0	0	0	0	0	0	0	0	0	0	0	0	0
50aad83ab6697b7863a93b9412dcab83	97.2	b10199 EF571590 Lactobacillus gasseri ATCC 33323	+	421	2	0	0	0	0	0	0	0	0	0	0	0	0	0	0	0	0	0	0	0	0	0	0	0	0	0	0	0	0	0	0	0	0	0	0	0	0	0	0	0	0	0	0	0	0
50b48aafaa47df45ea1bfd130bfafe74	98.4	b31851 NZ_PKPC01000003 Ralstonia insidiosa WCHRI065162	+	2	1	0	0	0	0	0	0	0	0	0	0	0	0	0	0	0	0	0	0	0	0	0	0	0	0	0	0	0	0	0	0	0	0	0	0	0	0	0	0	0	0	0	0	0	0
5125f55114e48e6ba1ecb2bbd37f5bb6	85.9	b3428 AY123718 Rothia mucilaginosa ATCC 25296	+	24	1	0	0	0	0	0	0	0	0	0	0	0	0	0	0	0	0	0	0	0	0	0	0	0	0	0	0	0	0	0	0	0	0	0	0	0	0	0	0	0	0	0	0	0	0
52cdf86819655eb271ab321f41b15221	97.6	b30214 NZ_LT629739 Brevibacterium sandarakinum DSM 22082	+	23	1	0	0	0	0	0	0	0	0	0	0	0	0	0	0	0	0	0	0	0	0	0	0	0	0	0	0	0	0	0	0	0	0	0	0	0	0	0	0	0	0	0	0	23	0
52fd6abab87a1235fb9ffe02b508c17a	97.2	b32843 QJUV01000001 Gardnerella piotii UGent 18.01 LMG 30818	+	2	1	0	0	0	0	0	0	0	0	0	0	0	0	0	0	0	0	0	0	0	0	0	0	0	0	0	0	0	0	0	0	0	0	0	0	0	0	0	0	0	0	0	0	0	0
54f3593dbba8cf00f102951abb5ea600	78.3	b7960 NC_007643 Rhodospirillum rubrum	+	9	1	0	0	0	0	0	0	0	0	0	0	0	0	0	0	0	0	0	0	0	0	0	0	0	0	0	0	0	0	0	0	0	0	0	0	0	0	0	0	0	0	0	0	0	0
561b1dea22b8bce7490a5371d611a5ea	91.6	b1123 AF352799 Streptococcus parasanguinis ATCC 15912	+	99	1	0	0	0	0	0	0	0	0	0	0	0	0	0	0	0	0	0	0	0	0	0	0	0	0	0	0	0	0	0	0	0	0	0	0	0	0	0	0	0	0	0	0	0	0
563801ee766f93a8666e2bc9d11aad92	99.6	b7831 AF429662 Weissella viridescens ATCC 12706 (CCC B1183 )	+	2034	4	0	0	0	0	0	0	0	0	0	0	0	0	0	0	0	0	0	0	0	0	0	0	0	0	0	0	0	0	0	0	0	0	0	0	0	0	0	0	0	0	0	0	0	0
57fc515ecf137a37bc1c687cef6c0b12	98.4	b1258 AY044104 Shigella sonnei	+	1	1	0	0	0	0	0	0	0	0	0	0	0	0	0	0	0	0	0	0	1	0	0	0	0	0	0	0	0	0	0	0	0	0	0	0	0	0	0	0	0	0	0	0	0	0
5945ed6c3b5abf9378c1a1bb6fdb8269	83.3	b32526 PUED01000081 Muribaculaceae bacterium DSM 100749	+	41	1	0	0	0	0	0	0	0	0	0	0	0	0	0	0	0	0	0	0	0	0	0	0	0	0	0	0	0	0	0	0	41	0	0	0	0	0	0	0	0	0	0	0	0	0
5b441e9f48d4e08dcf2f586af15a2441	91.2	b32879 QJTE01000004 Pseudoroseicyclus aestuarii CECT 9025	+	18	1	0	0	0	0	0	0	0	0	0	0	0	0	0	0	0	0	0	0	0	0	0	0	0	0	0	0	0	0	0	0	0	0	0	0	0	0	0	0	0	0	0	0	0	0
5df59a8fcdbe432afe8a33ba414eb2cc	100	b1030 AF440238 Bacteroides vulgatus ATCC 8482	+	18700	5	0	0	0	70	0	0	0	0	0	0	0	0	0	0	0	0	0	0	0	0	0	0	0	0	0	0	0	0	0	0	0	0	0	0	0	0	0	0	0	0	0	0	0	0
5ebad0e9d1165cd0641fb4fd3664ae23	98.8	b1282 NC_002655 Escherichia coli O157:H7 EDL933	+	2	1	0	0	0	0	0	0	0	0	0	0	0	0	0	0	0	0	0	0	0	0	0	0	0	0	0	0	0	0	0	0	0	0	0	0	0	0	0	0	0	0	0	0	0	0
600c3e857ef9769571add78fae81a156	92	b8455 CP000705 Lactobacillus reuteri JCM1112	+	46720	4	0	0	0	0	0	0	0	0	0	0	0	0	0	0	0	0	0	0	0	0	0	0	0	0	0	0	0	0	0	0	0	0	0	0	0	0	0	0	0	0	0	0	0	0
601fc6b6da2e2bd93b1ffa560e1bc59e	80.8	b28180 NZ_KQ959565 Clostridiales sp. KA00274	+	2340	1	0	0	0	0	0	0	0	0	0	0	0	0	0	0	0	0	0	0	0	0	0	0	0	0	0	0	0	0	0	0	0	0	0	0	0	0	0	0	0	0	0	0	0	0
64196a3fc86af94d4f061281e9a7dd00	99.6	b1030 AF440238 Bacteroides vulgatus ATCC 8482	+	126	1	0	0	0	0	0	0	0	0	0	0	0	0	0	0	0	0	0	0	0	0	0	0	0	0	0	0	0	0	0	0	0	0	0	0	0	0	0	0	0	0	0	0	0	0
66c054d1ad562e901ec7c946302a87cd	99.6	b15338 NZ_ACZO01000005 Vibrio metschnikovii CIP 69.14 ATCC 700040	+	8	1	0	0	0	0	0	0	0	0	0	0	0	0	0	0	0	0	0	0	0	0	0	0	0	0	0	0	0	0	0	0	0	0	0	0	0	0	0	0	0	0	0	0	0	0
670a4d8ef7f740cd81f7fff98b1b7f82	98.8	b1282 NC_002655 Escherichia coli O157:H7 EDL933	+	239	1	0	0	0	0	0	0	0	0	0	0	0	0	0	0	0	0	0	0	0	0	0	0	0	0	0	0	0	0	0	0	0	0	0	0	0	0	0	0	0	0	0	0	0	0
6841a2f5887d1a75be4c5f312a4cc1f8	98.4	b12598 FJ360434 Atopobium vaginae DSM15829	+	732	4	0	0	0	0	0	0	0	0	0	0	0	0	0	0	0	0	0	0	0	0	0	0	0	0	0	0	0	0	0	0	0	0	0	0	0	0	0	0	0	0	0	0	0	0
697696ae5b09241025b625057830d05b	87.4	b7401 AY835627 Lactobacillus salivarius subsp. salivarius ATCC 11741	+	2	1	0	0	0	0	0	0	0	0	0	0	0	0	0	0	0	0	0	0	0	0	0	0	0	0	0	0	0	0	0	0	0	0	0	0	0	0	0	0	0	0	0	0	0	0
69a7764b93a904c12582c2c494280717	100	b1121 AF352801 Streptococcus mitis ATCC 49456	+	303	2	0	0	0	0	0	0	0	0	0	0	0	0	0	0	0	0	0	0	0	258	0	0	0	0	0	0	0	0	0	0	0	0	0	0	0	0	0	0	0	0	0	0	0	0
6b3a25fd0dde59e1bcb71073c94cf129	95.2	b26399 NZ_AHIT01000029 Lactobacillus mucosae LM1	+	9	1	0	0	0	0	0	0	0	0	0	0	0	0	0	0	0	0	0	0	0	0	0	0	0	0	0	0	0	0	0	0	0	0	0	0	0	0	0	0	0	0	0	0	0	0
6ba95e7903ffaef8c380febe72f9ffad	99.6	b1029 AF440237 Bacteroides uniformis ATCC 8492	+	62	1	0	0	0	0	0	0	0	0	0	0	0	0	0	0	0	0	0	0	0	0	0	0	0	0	0	0	0	0	0	0	0	0	0	0	0	0	0	0	0	0	0	0	0	0
6bbd59b3ed123845026f38c580795c16	76.9	b26907 NZ_ALIQ01000058 Chelatococcus sp. GW1	+	8	1	0	0	0	0	0	0	0	0	0	0	0	0	0	0	0	0	0	0	0	0	0	0	0	0	0	0	0	0	0	0	0	0	0	0	0	0	0	0	0	0	0	0	0	0
6d33bc1af33a5798adf9ef326f26c9b1	100	b159 U68778 Stenotrophomonas maltophilia	+	7	1	0	0	0	0	0	0	0	0	0	0	0	0	0	0	0	0	0	0	0	0	0	0	0	0	0	0	0	0	0	0	0	0	0	0	0	0	0	0	0	0	0	0	0	0
6dde4bc36aa0d6acc72a8986dab5f0f6	100	b32265 NZ_LAVS01000039 Pararheinheimera mesophila IITR-13	+	3	1	0	0	0	0	0	0	0	0	0	0	0	0	0	0	0	0	0	0	0	0	0	0	0	0	0	0	0	0	0	0	0	0	0	0	0	0	0	0	0	0	0	0	0	0
6df7b63693b17a61272652652ee84460	99.6	b19130 NZ_AFIL01000066 Propionibacterium sp. 434-HC2	+	7	1	0	0	0	0	0	0	0	0	0	0	0	0	0	0	0	0	0	0	0	0	0	0	0	0	0	0	0	0	0	0	0	0	0	0	0	0	0	0	0	0	0	0	0	0
6e1e7f6848646bd80a985ac32c5b5472	100	b30935 NZ_CP013693 Cutibacterium acnes A1-14	+	9	1	0	0	0	0	0	0	0	0	0	0	0	0	0	0	0	0	0	0	0	0	0	0	0	0	0	0	0	0	0	0	0	0	0	0	0	0	0	0	0	0	0	0	0	0
6e1fb4e6d69ce2966b8615f457c8af8c	99.2	b1257 AY044103 Shigella flexneri	+	5	1	0	0	0	0	0	0	0	0	0	0	0	0	0	0	0	0	0	0	0	0	0	0	0	0	0	0	0	0	0	0	0	0	0	0	0	0	0	0	0	0	0	0	0	0
7137ffc3f95f147da842fda905dd9cf1	92	b33096 NZ_QLMH01000024 Anoxybacillus vitaminiphilus CGMCC 1.8979	+	68	1	0	0	0	0	0	0	0	0	0	0	0	0	0	0	0	0	0	0	0	0	0	0	0	0	0	0	0	0	0	0	0	0	0	0	0	0	0	0	0	0	0	0	0	0
72a0d7a05b80029993a3894b973d3a78	98.8	b31851 NZ_PKPC01000003 Ralstonia insidiosa WCHRI065162	+	3	1	0	0	0	0	0	0	0	0	0	0	0	0	0	0	0	0	0	0	0	0	0	0	0	0	0	0	0	0	0	0	0	0	0	0	0	3	0	0	0	0	0	0	0	0
736e2fe5969e884fc4187d8e9df81780	99.2	b21700 AGWX01000004 Afipia broomeae ATCC 49717	+	9	1	0	0	0	0	0	0	0	0	0	0	0	0	0	0	0	0	0	0	0	0	0	0	0	0	0	0	0	0	0	0	0	0	0	0	0	0	0	0	0	0	0	0	0	0
741efbb79498dcfce52a055c99caab1e	98.8	b3428 AY123718 Rothia mucilaginosa ATCC 25296	+	2413	2	0	0	0	0	0	0	0	0	0	0	0	0	0	0	0	0	0	0	0	0	0	0	0	0	0	0	0	0	0	0	0	0	0	0	0	0	0	0	0	0	0	0	0	0
77178df0cd0a144192ccb023c408a15a	99.2	b18392 ADCN01000005 Bifidobacterium sp. 12_1_47BFAA	+	206	3	0	0	0	0	0	0	0	0	0	0	0	0	0	0	0	0	0	0	0	0	0	0	0	0	0	0	0	0	0	0	0	0	0	0	0	0	0	0	0	0	0	0	0	0
775e1d7a7da72d10ead9637b5ee46094	98.4	b1282 NC_002655 Escherichia coli O157:H7 EDL933	+	28	1	0	0	0	0	0	0	0	0	0	0	0	0	0	0	0	0	0	0	0	0	0	0	0	0	0	0	0	0	0	0	0	0	0	0	0	0	0	0	0	0	0	0	0	0
785e2b7d34ab5ba48492676b803c75db	88	b19967 AGSN01000015 Mesorhizobium amorphae CCNWGS0123	+	5	1	0	0	0	0	0	0	0	0	0	0	0	0	0	0	0	0	0	0	0	0	0	0	0	0	0	0	0	0	0	0	0	0	0	0	0	0	0	0	0	0	0	0	0	0
790fa8af883e8139a1bb71ef70a7037e	99.2	b14482 NZ_ACVP01000037 Corynebacterium tuberculostearicum SK141	+	10	1	0	0	0	0	0	0	0	0	0	0	0	0	0	0	0	0	0	0	0	0	0	0	0	0	0	0	0	0	0	0	0	0	0	0	0	0	0	0	0	0	0	0	0	0
7a0c2aa632b8573bb469fdeb9b9b0277	100	b291 AF240579 Gardnerella vaginalis ATCC 14018	+	14810	4	0	0	0	0	0	0	0	0	0	0	0	0	0	0	0	0	0	0	0	0	0	0	0	0	0	0	0	0	0	0	0	0	0	0	0	0	0	0	0	0	0	0	0	0
7a240b446ef0b551d070299a592a5735	97.2	b3408 AY123666 Moraxella osloensis ATCC 19976	+	11	1	0	0	0	0	0	0	0	0	0	0	0	0	0	0	0	0	0	0	0	0	0	0	0	0	0	0	0	0	0	0	0	0	0	0	0	0	0	0	0	0	0	0	0	0
7d4431fa9f0e1415250bb8a9b15e8834	88.3	b33261 QPJL01000020 Paracoccus lutimaris CECT 8525	+	2	1	0	0	0	0	0	0	0	0	0	0	0	0	0	0	0	0	0	0	0	0	0	0	0	0	0	0	0	0	0	0	0	0	0	0	0	0	0	0	0	0	0	0	0	0
7d96a59248d10998e06a8bbb5651116c	99.2	b28580 MPJB01000003 Klebsiella michiganensis 97_38	+	5	1	0	0	0	0	0	0	0	0	0	0	0	0	0	0	0	0	0	0	0	0	0	0	0	0	0	0	0	0	0	0	0	0	0	0	0	0	0	0	0	0	0	0	0	0
7f5a7f8a85d19c67f2fd750f0239debd	99.2	b821 AF245684 Enterococcus faecalis ATCC 19433	+	160	3	0	0	0	0	0	0	0	0	0	0	0	0	0	0	0	0	0	0	0	0	0	0	0	0	0	0	0	0	0	0	0	0	0	0	0	0	0	0	0	0	0	0	0	0
7f74c840526416f304078a49bf709350	79.7	b11988 AP009152 Kocuria rhizophila DC2201	+	9	1	0	0	0	0	0	0	0	0	0	0	0	0	0	0	0	0	0	0	0	0	0	0	0	0	0	9	0	0	0	0	0	0	0	0	0	0	0	0	0	0	0	0	0	0
80b220dc8751658f78ee457de1f66941	100	b29704 LYUT01000014 Enterobacter kobei ECC3047	+	4	1	0	0	0	0	0	0	0	0	0	0	0	0	0	0	0	0	0	0	0	0	0	0	0	0	0	0	0	0	0	0	0	0	0	0	0	0	0	0	0	0	0	0	0	0
841db8738ef49aa997b712b60478bed7	78.7	b29665 NZ_AOFD01000029 Arthrobacter nitrophenolicus SJCon	+	84	4	0	0	0	0	0	0	0	0	0	0	0	0	0	0	0	0	0	0	0	0	0	0	0	0	0	0	0	0	0	0	0	0	0	0	0	0	0	0	0	0	22	0	0	0
84d72004f7cbfd9931bc6225daa1abb3	99.2	b859 AY004280 Bifidobacterium bifidum JCM1255	+	3	1	0	0	0	0	0	0	0	0	0	0	0	0	0	0	0	0	0	0	0	0	0	0	0	0	0	0	0	0	0	0	0	0	0	0	0	0	0	0	0	0	0	0	0	0
853f6acfb93eedec6a009e971c5db59e	85.5	b30009 CP021421 Muribaculum intestinale YL27 DSM 28989	+	238	1	0	0	0	0	0	0	0	0	0	0	0	0	0	0	0	0	0	0	0	0	0	0	0	0	0	0	0	0	0	0	238	0	0	0	0	0	0	0	0	0	0	0	0	0
88826f6e5955fb75c183d0e595f73e5a	98.8	b15282 NZ_ACLN01000008 Lactobacillus iners DSM 13335	+	2	1	0	0	0	0	0	0	0	0	0	0	0	0	0	0	0	0	0	0	0	0	0	0	0	0	0	0	0	0	0	0	0	0	0	0	0	0	0	0	0	0	0	0	0	0
88e6050e099858da662131f9b05eebd1	99.2	b31851 NZ_PKPC01000003 Ralstonia insidiosa WCHRI065162	+	84	5	0	0	0	0	0	12	0	0	0	19	0	0	0	0	0	0	0	0	0	0	0	0	0	0	0	0	0	0	0	0	0	0	0	0	0	0	0	0	0	0	0	0	0	0
89c0730181c731a99234c74f766cf5ba	96	b30253 AB491759 Bifidobacterium kashiwanohense HM2-2 DSM 21854	+	365	1	0	0	0	0	0	0	0	0	0	0	0	0	0	0	0	0	0	0	0	0	0	0	0	0	0	0	0	0	0	0	0	0	0	0	0	0	0	0	0	0	0	0	0	0
8a5fef789c0334d29143ef87519c0b93	90.3	b5054 NC_007204 Psychrobacter arcticus 273-4	+	118	1	0	0	0	0	0	0	0	0	0	0	0	0	0	0	0	0	0	0	0	0	0	0	0	0	0	0	0	0	0	0	0	0	0	0	0	0	0	0	0	0	0	0	0	0
8c612c3da4e2f2ee335cb3c4f8d55f6a	96.8	b3420 AY123661 Pseudomonas fluorescens ATCC 13525	+	5	1	0	0	0	0	0	0	0	0	0	0	0	0	0	0	0	0	0	0	0	0	0	0	0	0	0	0	0	0	0	0	0	0	0	0	0	0	0	0	0	0	0	0	0	0
8c7cdb8e2606882b0869bf1cd889c863	99.6	b21507 ACUA01000013 Parabacteroides sp. D25	+	419	1	0	0	0	0	0	0	0	0	0	0	0	0	0	0	0	0	0	0	0	0	0	0	0	0	0	0	0	0	0	0	0	0	0	0	0	0	0	0	0	0	0	0	0	0
8e0b3e68c014c35654039da8da90e5c8	96.4	b30688 MRCO01000007 Pseudomonas kilonensis ACN4	+	4	1	0	0	0	0	0	0	0	0	0	0	0	0	0	0	0	0	0	0	0	0	0	0	4	0	0	0	0	0	0	0	0	0	0	0	0	0	0	0	0	0	0	0	0	0
8e8fdac4d3bebd178e284c9332301526	96.8	b30090 NZ_MUHC01000022 Flavobacterium piscis CCUG 60099	+	208	1	0	0	0	0	0	0	0	0	0	0	0	0	0	0	0	0	0	0	0	0	0	0	0	0	0	0	0	0	0	0	0	0	0	0	0	0	0	0	0	0	0	0	0	0
8f0f6b0f0b29a052a509e11445e8cd3f	99.2	b1257 AY044103 Shigella flexneri	+	2	1	0	0	0	0	0	0	0	0	0	0	0	0	0	0	0	0	0	0	0	0	0	0	0	0	0	0	0	0	0	0	0	0	0	0	0	0	0	0	0	0	0	0	0	0
919f95f888873209c424e44ce0b469e7	89.6	b30212 NZ_FPBQ01000041 Bradyrhizobium arachidis LMG 26795	+	3	1	0	0	0	0	0	0	0	0	0	0	0	0	0	0	0	0	0	0	0	0	0	0	0	0	0	0	0	0	0	0	0	0	0	0	0	0	0	0	0	0	0	0	0	0
922c2bdf6da97f76ca55ea3a09d1ef75	90.8	b23464 AORX01000006 Streptococcus tigurinus 1366	+	235	1	0	0	0	0	0	0	0	0	0	0	0	0	0	0	0	0	0	0	0	0	0	0	0	0	0	235	0	0	0	0	0	0	0	0	0	0	0	0	0	0	0	0	0	0
932390e3964194d163600e9167c1949e	99.2	b865 AY004274 Bifidobacterium pseudocatenulatum JCM1200	+	3	1	0	0	0	3	0	0	0	0	0	0	0	0	0	0	0	0	0	0	0	0	0	0	0	0	0	0	0	0	0	0	0	0	0	0	0	0	0	0	0	0	0	0	0	0
932baaf6c6b3dcd0d8b21fd6fc97a660	98.4	b1258 AY044104 Shigella sonnei	+	1	1	0	0	0	0	0	0	0	0	0	0	0	0	0	0	0	0	0	0	0	0	0	0	0	0	0	0	0	0	0	0	0	0	0	0	0	0	0	0	0	0	0	0	0	0
934aa30e16667ece3be2ff579cbf5573	99.6	b32838 NZ_QJVB01000003 Gardnerella swidsinskii GS 9838-1 LMG 30812	+	2	1	0	0	0	0	0	0	0	0	0	0	0	0	0	0	0	0	0	0	0	0	0	0	0	0	0	0	0	0	0	0	0	0	0	0	0	0	0	0	0	0	2	0	0	0
941ac1bb8b09b9e06b96cb2ce9c17113	98.4	b1258 AY044104 Shigella sonnei	+	218	1	0	0	0	0	0	0	0	0	0	0	0	0	0	0	0	0	0	0	0	0	0	0	0	0	0	0	0	0	0	0	0	0	0	0	0	0	0	0	0	0	0	0	0	0
96db204b3af369f19f792b72d42cc479	89.9	b29224 NZ_FUXP01000005 Lysobacter spongiicola DSM 21749	+	124	4	0	0	62	0	0	0	0	0	42	0	0	0	0	0	0	0	0	0	0	0	0	0	0	0	0	0	0	0	0	0	0	0	0	0	0	14	0	6	0	0	0	0	0	0
9b38c71f7d40915dbaa8c8683c3652ad	98.4	b1258 AY044104 Shigella sonnei	+	166	1	0	0	0	0	0	0	0	0	0	0	0	0	0	0	0	0	0	0	0	0	0	0	0	0	0	0	0	0	0	0	166	0	0	0	0	0	0	0	0	0	0	0	0	0
9b5aee925369ac07204219f18b4f7911	61.5	b20443 HE613569 Streptococcus macedonicus ACA-DC 198	+	5	1	0	0	0	0	0	0	0	0	0	0	0	0	0	0	0	0	0	0	0	0	0	0	0	0	0	0	0	0	0	0	0	0	0	0	0	0	0	0	0	0	0	0	0	0
9c5d9e664f056b61f26ded8bc5dab6bd	100	b19130 NZ_AFIL01000066 Propionibacterium sp. 434-HC2	+	9	1	0	0	0	0	0	0	0	0	0	0	0	0	0	0	0	0	0	0	0	0	0	0	0	0	0	0	0	0	0	0	0	0	0	0	0	0	0	0	0	0	0	0	0	0
9d27162de9994a3f803214b99147bd15	95.2	b1121 AF352801 Streptococcus mitis ATCC 49456	+	3	1	0	0	0	0	3	0	0	0	0	0	0	0	0	0	0	0	0	0	0	0	0	0	0	0	0	0	0	0	0	0	0	0	0	0	0	0	0	0	0	0	0	0	0	0
9dbb03f6e1ffc2c379188004ebffd02e	85.1	b21066 NZ_AKXT01000061 Chondromyces apiculatus DSM 436	+	5	1	0	0	0	0	0	0	0	0	0	0	0	0	0	0	0	0	0	0	0	0	0	0	0	0	0	0	0	0	0	0	0	0	0	0	0	0	0	0	0	0	0	0	0	0
9e0c86717612ab2c33e243092ad317db	100	b4013 NC_004663 Bacteroides thetaiotaomicron VPI-5482	+	3	1	0	0	0	0	0	0	0	0	0	0	0	0	0	0	0	0	0	0	0	0	0	0	0	0	0	0	0	0	0	0	0	0	0	0	0	0	0	0	0	0	0	0	0	0
a12256b9874a5410f2c52fdc4f5f52b3	92.4	b33096 NZ_QLMH01000024 Anoxybacillus vitaminiphilus CGMCC 1.8979	+	431	1	0	0	0	0	0	0	0	0	0	0	0	0	0	0	0	0	0	0	0	0	0	0	0	0	0	0	0	0	0	0	0	0	0	0	0	0	0	0	0	0	0	0	0	0
a4090a479de2cd3280e37772d65ae38a	98.4	b15282 NZ_ACLN01000008 Lactobacillus iners DSM 13335	+	9425	4	0	0	0	0	0	0	0	0	0	0	0	0	0	0	0	0	0	0	0	0	0	0	0	0	0	0	0	0	0	0	0	0	0	0	0	0	0	0	0	0	0	0	0	0
a41cc14e97dfb4a5551dbd57e6bb0670	100	b7450 AY562570 Lactobacillus crispatus CECT4840	+	143	1	0	0	0	0	0	0	0	0	0	0	0	0	0	0	0	0	0	0	0	0	0	0	0	0	0	0	0	0	0	0	0	0	0	0	0	0	0	0	0	0	0	0	0	0
a8309c9d502048619844e12333e467b2	98.8	b31851 NZ_PKPC01000003 Ralstonia insidiosa WCHRI065162	+	31	1	0	0	0	0	0	0	0	0	0	0	0	0	0	0	0	0	0	0	0	0	0	0	0	0	0	0	0	0	0	0	0	0	0	0	0	0	0	0	0	0	0	0	0	0
a89fc79771ea8936537b4b7d7a99e058	100	b28163 NZ_ATVB01000003 Alloscardovia omnicolens DSM 21503	+	3	1	0	0	0	0	0	0	3	0	0	0	0	0	0	0	0	0	0	0	0	0	0	0	0	0	0	0	0	0	0	0	0	0	0	0	0	0	0	0	0	0	0	0	0	0
a925d15314c59c1d1f851921e7009640	100	b3396 AY123651 Lactobacillus vaginalis ATCC 49540	+	5581	4	0	0	0	0	0	0	0	0	0	0	0	0	0	0	0	0	0	0	0	0	0	0	0	0	0	0	0	0	0	0	0	0	0	0	0	0	0	0	0	0	0	0	0	0
a9f1b559f6652ab68fcfab6d1844890a	98	b7401 AY835627 Lactobacillus salivarius subsp. salivarius ATCC 11741	+	47518	6	0	0	0	0	0	0	0	0	0	0	0	0	0	0	0	0	0	0	0	0	0	0	0	0	0	0	0	0	0	0	0	0	0	0	0	0	0	0	0	0	0	0	0	0
aa5d3d752ddd41b1bc9fab8f274031f3	98.8	b1282 NC_002655 Escherichia coli O157:H7 EDL933	+	15135	4	0	0	0	0	0	0	0	0	0	0	0	0	0	0	0	0	0	0	0	0	0	0	0	0	0	0	0	0	0	0	0	0	0	0	0	0	0	0	0	0	0	0	0	0
ac15d381614209024900fec8787221f7	99.6	b21507 ACUA01000013 Parabacteroides sp. D25	+	80	1	0	0	0	0	0	0	0	0	0	0	0	0	0	0	0	0	0	0	0	0	0	0	0	0	0	0	0	0	0	0	0	0	0	0	0	0	0	0	0	0	0	0	0	0
ac21bc9b30801923e2fb09f45bf61d32	91.9	b3356 AY123656 Acinetobacter haemolyticus ATCC 17906	+	7	1	0	0	0	0	0	0	0	0	0	0	0	0	0	0	0	0	0	0	0	0	0	0	0	0	0	0	0	0	0	7	0	0	0	0	0	0	0	0	0	0	0	0	0	0
ac9669695bf3039d9d3f0250d1c2e802	98.8	b284 AF240572 Bifidobacterium dentium JCM1195	+	22	1	0	0	0	0	0	0	0	0	0	0	0	0	0	0	0	0	0	0	0	0	0	0	0	0	0	0	0	0	0	0	0	0	0	0	0	0	0	0	0	0	0	0	0	0
ad3e06609a91415e5ef5783e9a0242f5	98.4	b1258 AY044104 Shigella sonnei	+	193	1	0	0	0	0	0	0	0	0	0	0	0	0	0	0	0	0	0	0	0	0	0	0	0	0	0	0	0	0	0	0	193	0	0	0	0	0	0	0	0	0	0	0	0	0
af5fafbc76e6a4a75bf74b531676350d	99.6	b7450 AY562570 Lactobacillus crispatus CECT4840	+	1	1	0	0	0	0	0	0	0	0	0	0	0	0	0	0	0	0	0	0	0	0	0	0	0	0	0	0	0	0	0	0	0	0	0	0	0	0	0	0	0	0	0	0	0	0
afd0b45f4d44b9923351dbc08bff79ce	98.4	b1258 AY044104 Shigella sonnei	+	113	1	0	0	0	0	0	0	0	0	0	0	0	0	0	0	0	0	0	0	0	0	0	0	0	0	0	0	0	0	0	0	113	0	0	0	0	0	0	0	0	0	0	0	0	0
b00c5b0bf14a21605ebcaff2a1445c48	88.3	b33335 NZ_QNUX01000006 Flavobacterium psychrolimnae LMG 22018	+	341	1	0	0	0	0	0	0	0	0	0	0	0	0	0	0	0	0	0	0	0	0	0	0	0	0	0	0	0	0	0	0	0	0	0	0	0	0	0	0	0	0	0	0	0	0
b04fa844c97268b84ac97bad0e516697	99.2	b1257 AY044103 Shigella flexneri	+	1	1	0	0	0	0	0	0	0	0	0	0	0	0	0	0	0	0	0	0	0	0	0	0	0	0	0	0	0	0	0	0	0	0	0	0	0	0	0	0	0	0	0	0	0	0
b21dc60f04480e59a541e8e371539661	98.8	b1282 NC_002655 Escherichia coli O157:H7 EDL933	+	180	1	0	0	0	0	0	0	0	0	0	0	0	0	0	0	0	0	0	0	0	0	0	0	0	0	0	0	0	0	0	0	0	0	0	0	0	0	0	0	0	0	0	0	0	0
b2ed355d1910d02187d240232897cd60	97.2	b1123 AF352799 Streptococcus parasanguinis ATCC 15912	+	2359	1	0	0	0	0	0	0	0	0	0	0	0	0	0	0	0	0	0	0	0	0	0	0	0	0	0	0	0	0	0	0	0	0	0	0	0	0	0	0	0	0	0	0	0	0
b5a2cbceb4b5373f628b74d04d48e983	96	b29847 NZ_JYLO01000007 Pseudomonas lactis DSM 29167	+	70	1	0	0	0	0	0	0	0	0	0	0	0	0	0	0	0	0	0	0	0	0	0	0	0	0	0	0	0	0	0	0	0	0	0	0	0	0	0	0	0	0	0	0	0	0
b66cc6e4df4e20b088cd29f267c6c9c2	99.2	b821 AF245684 Enterococcus faecalis ATCC 19433	+	250	2	0	0	0	0	0	0	43	0	0	0	0	0	0	0	0	0	0	0	0	0	0	0	0	0	0	0	0	0	0	0	0	0	0	0	0	0	0	0	0	0	0	0	0	0
b8cc7629931b20d4598993afd5c83323	91.2	b355 AF237462 Streptococcus oralis ATCC 35037	+	5	1	0	0	0	0	0	0	0	0	0	0	0	0	0	0	0	0	0	0	0	0	0	0	0	0	0	0	0	0	0	0	0	5	0	0	0	0	0	0	0	0	0	0	0	0
bb0094a67061771ba4e563e4760ee465	100	b30009 CP021421 Muribaculum intestinale YL27 DSM 28989	+	76	1	0	0	0	0	0	0	0	0	0	0	0	0	0	0	0	0	0	0	0	0	0	0	0	0	0	0	0	0	0	0	0	0	0	0	0	0	0	0	0	0	0	0	0	76
bbdbef77ab5b6f80792f9353dce654e5	96.4	b26924 NZ_AKYY01000255 Pseudomonas tolaasii 6264	+	19	2	0	0	0	0	0	0	0	0	0	0	0	0	0	0	5	0	0	0	0	0	0	0	0	0	0	0	0	0	0	0	0	0	0	0	0	0	0	0	0	0	0	0	0	0
bc1103becb3f1965cd854822f50bde4b	96.4	b14482 NZ_ACVP01000037 Corynebacterium tuberculostearicum SK141	+	8	1	0	0	0	0	0	0	0	0	0	0	0	0	0	0	0	0	0	0	0	0	0	0	0	0	0	0	0	0	0	0	0	0	0	0	0	0	0	0	0	0	0	0	0	0
bc7e80083d58b17e8cb22381fa03cd66	100	b2558 NC_003902 Xanthomonas campestris pv. campestris ATCC 33913	+	16	1	0	0	0	0	0	0	0	0	0	0	0	0	0	0	0	0	0	0	0	0	0	0	0	0	0	0	0	0	0	0	0	0	0	0	0	0	0	0	0	0	0	0	0	0
bc81c6698e98ca6b7ec5463295522925	99.2	b21507 ACUA01000013 Parabacteroides sp. D25	+	63	1	0	0	0	0	0	0	0	0	0	0	0	0	0	0	0	0	0	0	0	0	0	0	0	0	0	0	0	0	0	0	0	0	0	0	0	0	0	0	0	0	0	0	0	0
bfb6c0a97ecf10fc4cd9a66e4cd8e4c0	94.4	b31205 PEFL01000002 Comamonas sp. 26	+	7	1	0	0	0	0	0	0	0	0	0	0	0	0	0	0	0	0	0	0	0	0	0	0	0	0	0	0	0	0	0	0	0	0	0	0	0	0	0	0	0	0	0	0	0	0
c08abfe87f806977becef88af6b2b16b	88.8	b26986 NZ_HE998591 Corynebacterium timonense 5401744	+	5	1	0	0	0	0	0	0	0	0	0	0	0	0	0	0	0	0	0	0	0	0	0	0	0	0	0	0	0	0	0	0	0	0	0	0	0	0	0	0	0	0	0	0	0	0
c0eb02c599ad469c24a81f766953f4b5	54.9	b27616 NZ_BARE01000002 Sphingobium xenophagum NBRC 107872	-	8	2	0	0	0	0	0	0	0	0	0	0	0	0	0	0	0	0	0	0	0	0	0	0	0	0	0	0	0	0	0	0	0	0	0	0	0	0	0	0	0	0	0	0	0	0
c1f6df32586abdf90835fccb029c23be	100	b1432 AY608421 Lactobacillus jensenii ATCC 25258	+	38131	6	0	0	0	0	0	0	0	0	0	0	0	0	0	0	0	0	0	0	0	0	0	0	0	0	0	0	0	0	0	0	0	0	0	0	0	0	0	0	0	0	0	0	0	0
c3272068764225b446f2b186e345dd7c	81.6	b26395 NZ_AJJQ01000041 Rothia aeria F0474	+	3	1	0	0	0	0	0	0	0	0	0	0	0	0	0	0	0	0	0	0	0	0	0	0	0	0	0	0	0	0	0	0	0	0	0	0	0	0	0	0	0	0	0	0	0	0
c37247d999ec2e1d4b5a411f0d6fd69b	98.8	b17634 AB547589 Porphyromonas uenonis JCM 13868	+	1463	1	0	0	0	0	0	0	0	0	0	0	0	0	0	0	0	0	0	0	0	0	0	0	0	0	0	0	0	0	0	0	0	0	0	0	0	0	0	0	0	0	0	0	0	0
c48052027f74fd543e8c7e9c9730ce00	99.2	b20443 HE613569 Streptococcus macedonicus ACA-DC 198	+	187013	4	0	0	0	0	0	0	0	0	0	0	0	0	0	0	0	0	0	0	0	0	0	0	0	0	0	0	0	0	0	0	0	0	0	0	0	0	0	0	0	0	0	0	0	0
c6ba6527f15ab5f4d60e48f4e8b44d07	100	b819 AF245682 Enterococcus casseliflavus ATCC 25788	+	11	1	0	0	0	0	0	0	0	0	0	0	0	0	0	0	0	0	0	0	0	0	0	0	0	0	0	0	0	0	0	0	0	0	0	0	0	0	0	0	0	0	0	0	0	0
c844209f5d58f7ebd7e7f0778ba82ff6	96.8	b14062 NC_012704 Corynebacterium kroppenstedtii DSM 44385	+	3	1	0	0	0	0	0	0	0	0	0	0	0	0	3	0	0	0	0	0	0	0	0	0	0	0	0	0	0	0	0	0	0	0	0	0	0	0	0	0	0	0	0	0	0	0
c91358176d0eebfda293ab9d5e4ad55d	97.2	b3408 AY123666 Moraxella osloensis ATCC 19976	+	34	1	0	0	0	0	0	0	0	0	0	0	0	0	0	0	0	0	0	0	0	0	0	0	0	0	0	0	0	0	0	0	0	0	0	0	0	0	0	0	0	0	0	0	0	0
ca7995ddf5cf48d39f0d12852dd423b5	98.8	b21700 AGWX01000004 Afipia broomeae ATCC 49717	+	1	1	0	0	0	0	0	0	0	0	0	0	0	0	0	0	0	0	0	0	0	0	0	0	0	0	0	0	0	0	0	0	0	0	0	0	0	0	0	0	0	0	0	0	0	0
cab1280d59d6e758c21a17d99d0b9bd8	99.2	b6772 AY691211 Bacteroides fragilis ATCC 25285	+	118	1	0	0	0	0	0	0	0	0	0	0	0	0	0	0	0	0	0	0	0	0	0	0	0	0	0	0	0	0	0	0	0	0	0	0	0	0	0	0	0	0	0	0	0	0
cafc64f7f27ad248f62ed140d26bf38b	98.4	b1258 AY044104 Shigella sonnei	+	185	1	0	0	0	0	0	0	0	0	0	0	0	0	0	0	0	0	0	0	0	0	0	0	0	0	0	0	0	0	0	0	185	0	0	0	0	0	0	0	0	0	0	0	0	0
cc63cc25a5d5728afe3bbb8a54f8cd44	81.2	b32446 NZ_PYWB01000001 Devosia submarina JCM 18935	+	79	1	0	0	0	0	0	0	0	0	0	0	0	0	0	0	0	0	0	0	0	0	0	0	0	0	0	0	0	0	0	0	0	0	0	0	0	0	0	0	0	0	0	0	0	0
cdab0a36b9133900499edb3049c78dc2	98.8	b1282 NC_002655 Escherichia coli O157:H7 EDL933	+	144	1	0	0	0	0	0	0	0	0	0	0	0	0	0	0	0	0	0	0	0	0	0	0	0	0	0	0	0	0	0	0	0	0	0	0	0	0	0	0	0	0	0	0	0	0
d0233b22a82f90711a6ec4b990b1fa45	95.2	b19213 NC_015563 Delftia sp. Cs1-4	+	46	1	0	0	0	0	0	0	0	0	0	0	0	0	0	0	0	0	0	0	0	0	0	0	0	0	0	0	0	0	0	0	0	0	0	0	0	0	0	0	0	0	0	0	0	0
d2b6b25d02007a5818581f05beef4e9e	96.8	b29659 NZ_BADL01000246 Ideonella sp. B508-1	+	7	1	0	0	0	0	0	0	0	0	0	0	0	0	0	0	0	0	0	0	0	0	0	0	0	0	0	0	0	0	0	0	0	0	0	0	0	7	0	0	0	0	0	0	0	0
d2bd61f7929d6efbf75ab47e994f5778	88	b28718 NZ_MTHC01000021 Tessaracoccus sp. ZS01	+	12	1	0	0	0	0	0	0	0	0	0	0	0	0	0	0	0	0	0	0	0	0	0	0	0	0	0	0	0	0	0	0	0	0	0	0	0	0	0	0	0	0	0	0	0	0
d2f208ff2693afb9e0147c587705016f	80.2	b26800 NZ_KB911256 Hyphomicrobium zavarzinii ZV-622 ATCC 27496	+	5	1	0	0	0	0	0	0	0	0	0	0	0	0	0	0	0	0	0	0	0	0	0	0	0	0	0	0	0	0	0	0	0	0	0	0	0	0	0	0	0	0	0	5	0	0
d30e44642a3aaf24bf1751e3725bee66	99.6	b821 AF245684 Enterococcus faecalis ATCC 19433	+	1829	3	0	0	0	0	0	0	0	0	0	0	0	0	0	0	0	0	0	0	0	0	0	0	0	0	0	0	0	0	0	0	0	0	0	0	0	0	0	0	0	0	0	0	0	0
d3d7a2d3278659d6c44bb8584994d6ca	100	b30073 NETI01000032 Raoultella ornithinolytica 1810	+	143	1	0	0	0	0	0	0	0	0	0	0	0	0	0	0	0	0	0	0	0	0	0	0	0	0	0	0	0	0	0	0	0	0	0	0	0	0	0	0	0	0	0	0	0	0
d465c89ecaa39cc24175a247ded8534e	94.4	b26634 NC_021175 Streptococcus oligofermentans AS 1.3089 LMG 22279	+	4	1	0	0	0	0	0	0	0	0	0	0	0	0	0	0	0	0	0	0	0	0	0	0	0	0	0	0	0	0	0	0	0	0	0	0	0	0	0	0	0	0	0	0	0	0
d65b5de3bf95d6cd468078d54291c925	91.6	b28181 AICS01000072 Streptococcus pseudopneumoniae ATCC BAA-960	+	68	1	0	0	0	0	0	0	0	0	0	0	0	0	0	0	0	0	0	0	0	0	0	0	0	0	0	68	0	0	0	0	0	0	0	0	0	0	0	0	0	0	0	0	0	0
d6adab6f3e7216952587168dd6f087ef	100	b16543 ADGP01000033 Megasphaera sp. genomosp. type_1 str. 28L	+	578	1	0	0	0	0	0	0	0	0	0	0	0	0	0	0	0	0	0	0	0	0	0	0	0	0	0	0	0	0	0	0	0	0	0	0	0	0	0	0	0	0	0	0	0	0
d83facc66396ea947ba30ee292ceb143	91.2	b1123 AF352799 Streptococcus parasanguinis ATCC 15912	+	28	1	0	0	0	0	0	0	0	0	0	0	0	0	0	0	0	0	0	0	0	0	0	0	0	0	0	0	0	0	0	0	0	0	0	0	0	0	0	0	0	0	0	0	0	0
d92cb007ba55412be77566057cd19cb8	100	b21507 ACUA01000013 Parabacteroides sp. D25	+	17787	7	0	0	0	440	0	0	0	0	0	0	0	0	0	0	0	0	0	0	0	0	0	0	0	0	0	0	0	0	0	0	0	0	0	0	0	0	0	0	0	0	0	0	0	0
db3c65b6d908d918252071c5dc22912e	94.8	b18648 NZ_AEWU01000021 Haemophilus parainfluenzae ATCC 33392	+	1282	1	0	0	0	0	0	0	0	0	0	0	0	0	0	0	0	0	0	0	0	0	0	0	0	0	0	0	0	0	0	0	0	0	0	0	0	0	0	0	0	0	0	0	0	0
dccab026949f21d5c43225b05811b00d	98.8	b28738 NZ_LT699738 Collinsella bouchesdurhonensis Marseille-P3296	+	5	1	0	0	0	5	0	0	0	0	0	0	0	0	0	0	0	0	0	0	0	0	0	0	0	0	0	0	0	0	0	0	0	0	0	0	0	0	0	0	0	0	0	0	0	0
ddfca5a33bdffc9b4a019a37ed45a828	98.8	b859 AY004280 Bifidobacterium bifidum JCM1255	+	260	4	0	0	0	0	0	0	0	0	0	0	0	0	0	0	0	0	0	0	0	0	0	0	0	0	0	0	0	0	0	0	0	0	0	0	0	0	0	0	0	0	0	0	0	0
de1ca15a0997a1fe9a90972e9cb98696	100	b6806 AY691245 Corynebacterium amycolatum ATCC 49368	+	7	1	0	0	0	0	0	0	0	0	0	0	0	0	0	0	0	0	0	0	0	0	0	0	0	0	0	0	0	0	0	0	0	0	0	0	0	0	0	0	0	0	0	7	0	0
de5632fefce1734289e116ae92560fcd	98.4	b1258 AY044104 Shigella sonnei	+	239	1	0	0	0	0	0	0	0	0	0	0	0	0	0	0	0	0	0	0	0	0	0	0	0	0	0	0	0	0	0	0	239	0	0	0	0	0	0	0	0	0	0	0	0	0
de6f40a9b9e807ed5eef4dab5418ac8f	100	b21507 ACUA01000013 Parabacteroides sp. D25	+	729	2	0	0	0	0	0	0	0	0	0	0	0	0	0	0	0	0	0	0	0	0	0	0	0	0	0	0	0	0	0	0	0	0	0	0	0	0	0	0	0	0	0	0	0	0
dff3ae2f5856342388dda3c58ec985a0	55.1	b27616 NZ_BARE01000002 Sphingobium xenophagum NBRC 107872	-	3	1	0	0	0	0	0	0	0	0	0	0	0	0	0	0	0	0	0	0	0	0	0	0	0	0	0	0	0	0	0	0	0	0	0	0	0	0	0	0	0	0	0	0	0	0
e12b90e93fa55a1e9f7e37af453e9e42	99.6	b3423 AY123662 Pseudomonas pseudoalcaligenes subsp. pseudoalcaligenes ATCC 17440	+	31	3	0	0	0	0	0	0	0	0	0	0	0	0	0	0	0	0	0	0	0	0	0	0	0	0	0	0	0	0	0	0	0	0	0	0	0	0	4	0	0	0	0	0	0	0
e17a94fedd61e230f0795eba4e34a9c4	60.8	b29873 MYFM01000002 Lactobacillus paralimentarius KACC 16343	+	3	1	0	0	0	0	0	0	0	0	0	0	0	0	0	0	0	0	0	0	0	0	0	0	0	0	0	0	0	0	0	0	0	0	0	0	0	0	0	0	0	0	0	0	0	0
e188bbb065a088c43e811afb93608ee7	96.4	b30090 NZ_MUHC01000022 Flavobacterium piscis CCUG 60099	+	246	1	0	0	0	0	0	0	0	0	0	0	0	0	0	0	0	0	0	0	0	0	0	0	0	0	0	0	0	0	0	0	0	0	0	0	0	0	0	0	0	0	0	0	0	0
e1fe16af29d04887ea5c3b42fac768bb	75.9	b30707 NZ_CP019688 Corynebacterium glaucum DSM 30827	+	7	1	0	0	0	0	0	0	0	0	0	0	0	0	0	0	0	0	0	0	0	0	0	0	0	0	0	7	0	0	0	0	0	0	0	0	0	0	0	0	0	0	0	0	0	0
e4ef3de9da410c9bc68406e1fb5225cf	98	b15282 NZ_ACLN01000008 Lactobacillus iners DSM 13335	+	5	1	0	0	0	0	0	0	0	0	0	0	0	0	0	0	0	0	0	0	0	0	0	0	0	0	0	0	0	0	0	0	0	0	0	0	0	0	0	0	0	0	0	0	0	0
e944375781a14ef26114a39f1218c68f	98.8	b1258 AY044104 Shigella sonnei	+	65856	18	0	0	0	0	0	0	0	0	0	0	0	0	0	0	0	0	0	2	0	0	0	0	0	8	4	2	6	14235	16961	0	15409	0	0	0	5	16745	0	0	0	0	0	0	0	0
f19088e6bb13938a7517fefdd7d2505d	98.8	b825 AF245667 Enterococcus gallinarum ATCC 49573	+	4	1	0	0	0	0	0	0	0	0	0	0	0	0	0	0	0	0	0	0	0	0	0	0	0	0	0	0	0	0	0	0	0	0	0	0	0	0	0	0	0	0	0	0	0	0
f4dcccf1354a3535677843902d78ae82	97.6	b3408 AY123666 Moraxella osloensis ATCC 19976	+	218	4	0	0	0	0	0	0	0	0	0	0	0	0	0	0	0	0	0	0	0	0	0	0	0	0	0	0	0	0	0	0	0	0	0	0	0	0	0	0	0	0	0	0	0	0
f55497eef69d16793decc55b7f669a3b	87.9	b499 AY263147 Pectobacterium carotovorum subsp. carotovorum NCPPB929	+	3	1	0	0	0	0	0	0	0	0	0	0	0	0	0	0	0	0	0	0	0	0	0	0	0	0	0	0	0	0	0	0	0	0	0	0	0	0	0	0	0	0	0	0	0	0
f55834354d6037940871b0926bb08e12	91.2	b31918 NZ_PSNY01000002 Schlegelella thermodepolymerans DSM 15344	+	8	1	0	0	0	0	0	0	0	0	0	0	0	0	0	0	0	0	0	0	0	0	0	0	0	0	0	0	0	0	0	0	0	0	0	0	0	0	0	0	0	0	0	0	0	0
f98b73c418c84070074c9db816e94904	98.8	b411 AB008146 Klebsiella pneumoniae JCM1662	+	664	1	0	0	0	0	0	0	0	0	0	0	0	0	0	0	0	0	0	0	0	0	0	0	0	0	0	0	0	0	0	0	0	0	0	0	0	0	0	0	0	0	0	0	0	0
fba5e04868d4a0fffd4996d871ebba9f	80.6	b26800 NZ_KB911256 Hyphomicrobium zavarzinii ZV-622 ATCC 27496	+	508	25	0	0	0	0	0	0	0	0	0	3	0	13	0	0	0	0	0	0	0	0	13	0	0	0	0	0	0	0	0	0	0	0	0	3	0	0	15	0	0	10	0	0	28	0
fbce7474f316c0ee89efc5bf8d4b1226	100	b15700 NC_013850 Klebsiella variicola At-22	+	153	1	0	0	0	0	0	0	0	0	0	0	0	0	0	0	0	0	0	0	0	0	0	0	0	0	0	0	0	0	0	0	0	0	0	0	0	0	0	0	0	0	0	0	0	0
			TOTALS	703457	1	7	0	62	15066	3	15	46	3	122	22	51	21	3	1	5	7	9	2	1	306	13	5	4	11	4	5548	14	14235	16961	105	16720	5	26	3	5	16812	19	6	1	10	40	12	51	76
				SUM	MEDIAN
[truncated: 96 more columns]

## Sheet: NNs
cpnDB_NN	#ASVs	#Reads	#Samples	MLP-0006-ST2	MLP-0010-ST2	MLP-0014-ST2	MLP-0018-ST2	MLP-0022-ST2	MLP-0026-ST2	MLP-0030-ST2	MLP-0037-ST2	MLP-0041-ST2	MLP-0045-ST2	MLP-0049-ST2	MLP-0062-ST2	MLP-0066-ST2	MLP-0067-ST2	MLP-0077-ST2	MLP-0081-ST2	MLP-0083-ST2	MLP-0087-ST2	MLP-0090-ST2	MLP-0094-ST2	MLP-0098-ST2	MLP-0102-ST2	MLP-0106-ST2	MLP-0110-ST2	MLP-0113-ST2	MLP-0121-ST2	MLP-0125-ST2	MLP-0129-ST2	MLP-0133-ST2	MLP-0136-ST2	MLP-0141-ST2	MLP-0145-ST2	MLP-0148-ST2	MLP-0152-ST2	MLP-0156-ST2	MLP-0160-ST2	MLP-0164-ST2	MLP-0172-ST2	MLP-0179-ST2	MLP-0183-ST2	MLP-0187-ST2	MLP-0191-ST2	MLP-0195-ST2	MLP-0199-ST2	MLP-0207-ST2	MLP-0215-ST2
b16451 AB510695 Bacteroides xylanisolvens JCM 15633	1	4	1	0	0	0	0	0	0	0	0	0	0	0	0	0	0	0	0	0	0	0	0	0	0	0	0	0	0	0	0	0	0	0	0	0	0	0	0	0	0	0	0	0	0	0	0	0	0
b30009 CP021421 Muribaculum intestinale YL27 DSM 28989	3	383	2	0	0	0	0	0	0	0	0	0	0	0	0	0	0	0	0	0	0	0	0	0	0	0	0	0	0	0	0	0	0	307	0	0	0	0	0	0	0	0	0	0	0	0	76	0	0
b19892 ACWU01000205 Pseudomonas sp. 2_1_26	1	8	1	0	0	0	0	0	0	0	0	0	0	0	0	0	0	0	0	0	0	0	0	0	0	0	0	0	8	0	0	0	0	0	0	0	0	0	0	0	0	0	0	0	0	0	0	0	0
b32838 NZ_QJVB01000003 Gardnerella swidsinskii GS 9838-1 LMG 30812	3	16	3	0	0	0	0	0	3	0	0	0	0	0	0	0	0	0	0	0	0	0	0	0	0	0	0	0	0	0	0	0	0	0	0	0	0	0	0	0	0	0	0	2	0	0	0	0	0
b1258 AY044104 Shigella sonnei	10	81486	22	0	0	0	14506	0	0	0	0	0	0	0	0	0	0	0	0	0	2	1	0	0	0	0	8	4	2	6	14235	16961	0	16305	0	0	0	5	16745	0	0	0	0	0	0	0	0	0	0
b1029 AF440237 Bacteroides uniformis ATCC 8492	2	1348	2	0	0	0	3	0	0	0	0	0	0	0	0	0	0	0	0	0	0	0	0	0	0	0	0	0	0	0	0	0	0	0	0	0	0	0	0	0	0	0	0	0	0	0	0	0	0
b18392 ADCN01000005 Bifidobacterium sp. 12_1_47BFAA	2	8009	7	0	0	0	26	0	0	0	0	0	0	0	0	0	0	0	0	0	0	0	0	0	0	0	0	0	0	0	0	0	0	0	0	0	0	0	0	0	0	0	0	0	0	0	0	0	0
b7450 AY562570 Lactobacillus crispatus CECT4840	4	12176	14	0	0	0	0	0	0	0	3	0	0	0	0	0	0	0	7	0	0	0	0	0	0	0	3	0	0	0	0	0	0	0	0	0	0	0	0	0	0	0	0	0	0	0	0	0	0
b19091 NZ_CACP01000023 Aeromonas caviae Ae398	1	10	1	0	0	0	0	0	0	0	0	0	0	0	0	0	0	0	0	0	0	0	0	0	0	0	0	0	0	0	0	0	0	0	0	0	0	0	0	0	0	0	0	0	0	0	0	0	0
b10199 EF571590 Lactobacillus gasseri ATCC 33323	2	42790	9	7	0	0	0	0	0	0	0	0	0	0	0	0	0	0	0	0	0	0	0	0	0	0	0	0	0	0	0	0	0	0	0	0	0	0	0	0	0	0	0	0	0	0	0	0	0
b5845 AY691315 Peptostreptococcus anaerobius ATCC 27337	1	26273	4	0	0	0	0	0	0	0	0	0	0	0	0	0	0	0	0	0	0	0	0	0	0	0	0	0	0	0	0	0	0	0	0	0	0	0	0	0	0	0	0	0	0	0	0	0	0
b1030 AF440238 Bacteroides vulgatus ATCC 8482	2	18826	5	0	0	0	70	0	0	0	0	0	0	0	0	0	0	0	0	0	0	0	0	0	0	0	0	0	0	0	0	0	0	0	0	0	0	0	0	0	0	0	0	0	0	0	0	0	0
b1121 AF352801 Streptococcus mitis ATCC 49456	4	359	4	0	0	0	0	3	0	0	0	0	0	0	0	0	0	0	0	0	0	0	306	0	0	0	0	0	5	0	0	0	0	0	0	0	0	0	0	0	0	0	0	0	0	0	0	0	0
b159 U68778 Stenotrophomonas maltophilia	1	7	1	0	0	0	0	0	0	0	0	0	0	0	0	0	0	0	0	0	0	0	0	0	0	0	0	0	0	0	0	0	0	0	0	0	0	0	0	0	0	0	0	0	0	0	0	0	0
b32265 NZ_LAVS01000039 Pararheinheimera mesophila IITR-13	1	3	1	0	0	0	0	0	0	0	0	0	0	0	0	0	0	0	0	0	0	0	0	0	0	0	0	0	0	0	0	0	0	0	0	0	0	0	0	0	0	0	0	0	0	0	0	0	0
b30935 NZ_CP013693 Cutibacterium acnes A1-14	1	9	1	0	0	0	0	0	0	0	0	0	0	0	0	0	0	0	0	0	0	0	0	0	0	0	0	0	0	0	0	0	0	0	0	0	0	0	0	0	0	0	0	0	0	0	0	0	0
b291 AF240579 Gardnerella vaginalis ATCC 14018	1	14810	4	0	0	0	0	0	0	0	0	0	0	0	0	0	0	0	0	0	0	0	0	0	0	0	0	0	0	0	0	0	0	0	0	0	0	0	0	0	0	0	0	0	0	0	0	0	0
b29704 LYUT01000014 Enterobacter kobei ECC3047	1	4	1	0	0	0	0	0	0	0	0	0	0	0	0	0	0	0	0	0	0	0	0	0	0	0	0	0	0	0	0	0	0	0	0	0	0	0	0	0	0	0	0	0	0	0	0	0	0
b19130 NZ_AFIL01000066 Propionibacterium sp. 434-HC2	4	47	5	0	0	0	0	0	0	0	0	0	0	0	0	0	0	0	0	0	0	0	0	0	0	0	0	0	0	0	0	0	0	0	0	0	0	0	0	0	0	0	0	0	0	0	0	0	0
b4013 NC_004663 Bacteroides thetaiotaomicron VPI-5482	1	3	1	0	0	0	0	0	0	0	0	0	0	0	0	0	0	0	0	0	0	0	0	0	0	0	0	0	0	0	0	0	0	0	0	0	0	0	0	0	0	0	0	0	0	0	0	0	0
b28163 NZ_ATVB01000003 Alloscardovia omnicolens DSM 21503	1	3	1	0	0	0	0	0	0	3	0	0	0	0	0	0	0	0	0	0	0	0	0	0	0	0	0	0	0	0	0	0	0	0	0	0	0	0	0	0	0	0	0	0	0	0	0	0	0
b3396 AY123651 Lactobacillus vaginalis ATCC 49540	2	5584	4	0	0	0	0	0	0	0	0	0	0	0	0	0	0	0	0	0	0	0	0	0	0	0	0	0	0	0	0	0	0	0	0	0	0	0	0	0	0	0	0	0	0	0	0	0	0
b2558 NC_003902 Xanthomonas campestris pv. campestris ATCC 33913	1	16	1	0	0	0	0	0	0	0	0	0	0	0	0	0	0	0	0	0	0	0	0	0	0	0	0	0	0	0	0	0	0	0	0	0	0	0	0	0	0	0	0	0	0	0	0	0	0
b1432 AY608421 Lactobacillus jensenii ATCC 25258	1	38131	6	0	0	0	0	0	0	0	0	0	0	0	0	0	0	0	0	0	0	0	0	0	0	0	0	0	0	0	0	0	0	0	0	0	0	0	0	0	0	0	0	0	0	0	0	0	0
b819 AF245682 Enterococcus casseliflavus ATCC 25788	1	11	1	0	0	0	0	0	0	0	0	0	0	0	0	0	0	0	0	0	0	0	0	0	0	0	0	0	0	0	0	0	0	0	0	0	0	0	0	0	0	0	0	0	0	0	0	0	0
b30073 NETI01000032 Raoultella ornithinolytica 1810	1	143	1	0	0	0	0	0	0	0	0	0	0	0	0	0	0	0	0	0	0	0	0	0	0	0	0	0	0	0	0	0	0	0	0	0	0	0	0	0	0	0	0	0	0	0	0	0	0
b16543 ADGP01000033 Megasphaera sp. genomosp. type_1 str. 28L	1	578	1	0	0	0	0	0	0	0	0	0	0	0	0	0	0	0	0	0	0	0	0	0	0	0	0	0	0	0	0	0	0	0	0	0	0	0	0	0	0	0	0	0	0	0	0	0	0
b21507 ACUA01000013 Parabacteroides sp. D25	7	19373	7	0	0	0	440	0	0	0	0	0	0	0	0	0	0	0	0	0	0	0	0	0	0	0	0	0	0	0	0	0	0	0	0	0	0	0	0	0	0	0	0	0	0	0	0	0	0
b6806 AY691245 Corynebacterium amycolatum ATCC 49368	1	7	1	0	0	0	0	0	0	0	0	0	0	0	0	0	0	0	0	0	0	0	0	0	0	0	0	0	0	0	0	0	0	0	0	0	0	0	0	0	0	0	0	0	7	0	0	0	0
b15700 NC_013850 Klebsiella variicola At-22	1	153	1	0	0	0	0	0	0	0	0	0	0	0	0	0	0	0	0	0	0	0	0	0	0	0	0	0	0	0	0	0	0	0	0	0	0	0	0	0	0	0	0	0	0	0	0	0	0
b6770 AY691209 Bacteroides caccae ATCC 43185	1	8	1	0	0	0	8	0	0	0	0	0	0	0	0	0	0	0	0	0	0	0	0	0	0	0	0	0	0	0	0	0	0	0	0	0	0	0	0	0	0	0	0	0	0	0	0	0	0
b12698 NZ_ABWZ01000002 Bacteroides dorei DSM 17855	1	10	2	0	0	0	5	0	0	0	0	0	0	0	0	0	0	0	0	0	0	0	0	0	0	0	0	0	0	0	0	0	0	0	0	0	0	0	0	0	0	0	0	0	0	0	0	0	0
b6772 AY691211 Bacteroides fragilis ATCC 25285	2	132	2	0	0	0	0	0	0	0	0	0	0	0	0	0	0	0	0	0	0	0	0	0	0	0	0	0	0	0	0	0	0	0	0	0	0	0	0	0	0	0	0	0	0	0	0	0	0
b1257 AY044103 Shigella flexneri	5	13241	5	0	0	0	0	0	0	0	0	0	0	0	0	0	0	0	0	0	0	0	0	0	0	0	0	0	0	0	0	0	98	0	0	0	0	0	0	0	0	0	0	0	0	0	0	0	0
b1025 AF440233 Prevotella bivia ATCC 29303	1	3366	4	0	0	0	0	0	0	0	0	0	0	0	0	0	0	0	0	0	0	0	0	0	0	0	0	0	0	0	0	0	0	0	0	0	0	0	0	0	0	0	0	0	0	0	0	0	0
b26399 NZ_AHIT01000029 Lactobacillus mucosae LM1	2	1134	4	0	0	0	0	0	0	0	0	0	0	0	0	0	0	0	0	0	0	0	0	0	0	0	0	0	0	0	0	0	0	0	0	0	0	0	0	0	0	0	0	0	0	0	0	0	0
b7831 AF429662 Weissella viridescens ATCC 12706 (CCC B1183 )	1	2034	4	0	0	0	0	0	0	0	0	0	0	0	0	0	0	0	0	0	0	0	0	0	0	0	0	0	0	0	0	0	0	0	0	0	0	0	0	0	0	0	0	0	0	0	0	0	0
b15338 NZ_ACZO01000005 Vibrio metschnikovii CIP 69.14 ATCC 700040	1	8	1	0	0	0	0	0	0	0	0	0	0	0	0	0	0	0	0	0	0	0	0	0	0	0	0	0	0	0	0	0	0	0	0	0	0	0	0	0	0	0	0	0	0	0	0	0	0
b821 AF245684 Enterococcus faecalis ATCC 19433	3	2239	8	0	0	0	0	0	0	43	0	0	0	0	0	0	0	0	0	0	0	0	0	0	0	0	0	0	0	0	0	0	0	0	0	0	0	0	0	0	0	0	0	0	0	0	0	0	0
b3423 AY123662 Pseudomonas pseudoalcaligenes subsp. pseudoalcaligenes ATCC 17440	1	31	3	0	0	0	0	0	0	0	0	0	0	0	0	0	0	0	0	0	0	0	0	0	0	0	0	0	0	0	0	0	0	0	0	0	0	0	0	4	0	0	0	0	0	0	0	0	0
b12756 CU928158 Escherichia fergusonii ATCC 35469	1	123	1	0	0	0	0	0	0	0	0	0	0	0	0	0	0	0	0	0	0	0	0	0	0	0	0	0	0	0	0	0	0	0	0	0	0	0	0	0	0	0	0	0	0	0	0	0	0
b278 AF240566 Bifidobacterium breve JCM1192	1	6	1	0	0	0	0	0	0	0	0	0	0	0	0	0	0	0	0	0	0	0	0	0	0	0	0	0	0	0	0	0	0	0	0	0	0	0	0	0	0	0	0	0	0	0	0	0	0
b10200 EF571589 Lactobacillus johnsonii ATCC 33200	1	9920	5	0	0	0	0	0	0	0	0	0	0	0	0	0	0	0	0	0	0	0	0	0	0	0	0	0	0	0	0	0	0	0	0	0	0	0	0	0	0	0	0	0	0	0	0	0	0
b233 AF053572 Staphylococcus hominis ATCC 27844	1	51	1	0	0	0	0	0	0	0	0	0	0	51	0	0	0	0	0	0	0	0	0	0	0	0	0	0	0	0	0	0	0	0	0	0	0	0	0	0	0	0	0	0	0	0	0	0	0
b1282 NC_002655 Escherichia coli O157:H7 EDL933	8	38537	6	0	0	0	0	0	0	0	0	0	0	0	0	0	0	0	0	0	0	0	0	0	0	0	0	0	0	0	0	0	0	0	0	0	0	0	0	0	0	0	0	0	0	0	0	0	0
b21700 AGWX01000004 Afipia broomeae ATCC 49717	2	10	2	0	0	0	0	0	0	0	0	0	0	0	0	0	0	0	0	0	0	0	0	0	0	0	0	0	0	0	0	0	0	0	0	0	0	0	0	0	0	0	0	0	0	0	0	0	0
b14482 NZ_ACVP01000037 Corynebacterium tuberculostearicum SK141	3	35	3	0	0	0	0	0	0	0	0	0	0	0	0	0	0	0	0	0	0	0	0	0	0	0	0	0	0	0	0	0	0	0	0	0	0	0	0	0	0	0	0	0	0	0	0	0	0
b28580 MPJB01000003 Klebsiella michiganensis 97_38	1	5	1	0	0	0	0	0	0	0	0	0	0	0	0	0	0	0	0	0	0	0	0	0	0	0	0	0	0	0	0	0	0	0	0	0	0	0	0	0	0	0	0	0	0	0	0	0	0
b859 AY004280 Bifidobacterium bifidum JCM1255	2	263	4	0	0	0	0	0	0	0	0	0	0	0	0	0	0	0	0	0	0	0	0	0	0	0	0	0	0	0	0	0	0	0	0	0	0	0	0	0	0	0	0	0	0	0	0	0	0
b31851 NZ_PKPC01000003 Ralstonia insidiosa WCHRI065162	4	120	8	0	0	0	0	0	12	0	0	0	19	0	0	0	0	0	0	0	0	0	0	0	0	0	0	0	0	0	0	0	0	0	0	0	0	0	3	0	0	0	0	0	0	0	0	0	0
b865 AY004274 Bifidobacterium pseudocatenulatum JCM1200	1	3	1	0	0	0	3	0	0	0	0	0	0	0	0	0	0	0	0	0	0	0	0	0	0	0	0	0	0	0	0	0	0	0	0	0	0	0	0	0	0	0	0	0	0	0	0	0	0
b20443 HE613569 Streptococcus macedonicus ACA-DC 198	2	187018	4	0	0	0	0	0	0	0	0	0	0	0	0	0	0	0	0	0	0	0	0	0	0	0	0	0	0	0	0	0	0	0	0	0	0	0	0	0	0	0	0	0	0	0	0	0	0
b17634 AB547589 Porphyromonas uenonis JCM 13868	3	2653	1	0	0	0	0	0	0	0	0	0	0	0	0	0	0	0	0	0	0	0	0	0	0	0	0	0	0	0	0	0	0	0	0	0	0	0	0	0	0	0	0	0	0	0	0	0	0
b3428 AY123718 Rothia mucilaginosa ATCC 25296	3	7173	4	0	0	0	0	0	0	0	0	0	0	0	0	0	0	0	0	0	0	0	0	0	0	0	0	0	4736	0	0	0	0	0	0	0	0	0	0	0	0	0	0	0	0	0	0	0	0
b7991 DQ302726 Streptococcus lutetiensis ATCC BAA-103	1	18890	4	0	0	0	0	0	0	0	0	0	0	0	0	0	0	0	0	0	0	0	0	0	0	0	0	0	0	0	0	0	0	0	0	0	0	0	0	0	0	0	0	0	0	0	0	0	0
b15282 NZ_ACLN01000008 Lactobacillus iners DSM 13335	3	9432	6	0	0	0	0	0	0	0	0	0	0	0	0	0	0	0	0	0	0	0	0	0	0	0	0	0	0	0	0	0	0	0	0	0	0	0	0	0	0	0	0	0	0	0	0	0	0
b284 AF240572 Bifidobacterium dentium JCM1195	1	22	1	0	0	0	0	0	0	0	0	0	0	0	0	0	0	0	0	0	0	0	0	0	0	0	0	0	0	0	0	0	0	0	0	0	0	0	0	0	0	0	0	0	0	0	0	0	0
b28738 NZ_LT699738 Collinsella bouchesdurhonensis Marseille-P3296	1	5	1	0	0	0	5	0	0	0	0	0	0	0	0	0	0	0	0	0	0	0	0	0	0	0	0	0	0	0	0	0	0	0	0	0	0	0	0	0	0	0	0	0	0	0	0	0	0
b825 AF245667 Enterococcus gallinarum ATCC 49573	1	4	1	0	0	0	0	0	0	0	0	0	0	0	0	0	0	0	0	0	0	0	0	0	0	0	0	0	0	0	0	0	0	0	0	0	0	0	0	0	0	0	0	0	0	0	0	0	0
b411 AB008146 Klebsiella pneumoniae JCM1662	1	664	1	0	0	0	0	0	0	0	0	0	0	0	0	0	0	0	0	0	0	0	0	0	0	0	0	0	0	0	0	0	0	0	0	0	0	0	0	0	0	0	0	0	0	0	0	0	0
b18486 AERM01000060 Shigella dysenteriae CDC 74-1112	1	21	1	0	0	0	0	0	0	0	0	0	0	0	0	0	0	0	0	0	0	0	0	0	0	0	0	0	0	0	0	0	0	0	0	0	0	0	21	0	0	0	0	0	0	0	0	0	0
b12598 FJ360434 Atopobium vaginae DSM15829	1	732	4	0	0	0	0	0	0	0	0	0	0	0	0	0	0	0	0	0	0	0	0	0	0	0	0	0	0	0	0	0	0	0	0	0	0	0	0	0	0	0	0	0	0	0	0	0	0
b19056 AFHR01000034 Enterobacter hormaechei ATCC 49162	1	71	1	0	0	0	0	0	0	0	0	0	0	0	0	0	0	0	0	0	0	0	0	0	0	0	0	0	0	0	0	0	0	0	0	0	0	0	0	0	0	0	0	0	0	0	0	0	0
b7401 AY835627 Lactobacillus salivarius subsp. salivarius ATCC 11741	4	47526	6	0	0	0	0	0	0	0	0	0	0	0	0	0	0	0	0	0	0	0	0	0	0	0	0	0	0	0	0	0	0	0	0	0	0	0	0	0	0	0	0	0	0	0	0	0	0
b1123 AF352799 Streptococcus parasanguinis ATCC 15912	5	15722	3	0	0	0	0	0	0	0	0	0	0	0	0	0	0	0	0	0	0	0	0	0	0	0	0	0	0	0	0	0	0	0	0	0	0	0	0	0	0	0	0	0	0	0	0	0	0
b19935 CAFW01000078 Corynebacterium casei UCMA 3821	1	8	1	0	0	0	0	0	0	0	0	0	0	0	0	0	0	0	0	0	0	0	0	0	0	0	0	0	0	0	0	0	0	0	0	0	0	0	0	0	0	0	0	0	0	0	0	0	0
b10882 NZ_ABBX01000122 Candidate division TM7 sp. single-cell isolate TM7c	1	44	1	0	0	0	0	0	0	0	0	0	0	0	0	0	0	0	0	0	0	0	0	0	0	0	0	0	0	0	0	0	0	0	0	0	0	0	0	0	0	0	0	0	0	0	0	0	0
b30214 NZ_LT629739 Brevibacterium sandarakinum DSM 22082	1	23	1	0	0	0	0	0	0	0	0	0	0	0	0	0	0	0	0	0	0	0	0	0	0	0	0	0	0	0	0	0	0	0	0	0	0	0	0	0	0	0	0	0	0	23	0	0	0
b3408 AY123666 Moraxella osloensis ATCC 19976	5	361	5	0	0	0	0	0	0	0	0	0	0	0	0	0	0	0	0	0	0	0	0	0	0	0	0	0	0	0	0	0	0	0	0	0	0	0	0	0	0	0	0	0	0	0	0	0	0
b32843 QJUV01000001 Gardnerella piotii UGent 18.01 LMG 30818	1	2	1	0	0	0	0	0	0	0	0	0	0	0	0	0	0	0	0	0	0	0	0	0	0	0	0	0	0	0	0	0	0	0	0	0	0	0	0	0	0	0	0	0	0	0	0	0	0
b14562 GG698804 Lactobacillus coleohominis 101-4-CHN	1	10532	4	0	0	0	0	0	0	0	0	0	0	0	0	0	0	0	0	0	0	0	0	0	0	0	0	0	0	0	0	0	0	0	0	0	0	0	0	0	0	0	0	0	0	0	0	0	0
b3420 AY123661 Pseudomonas fluorescens ATCC 13525	1	5	1	0	0	0	0	0	0	0	0	0	0	0	0	0	0	0	0	0	0	0	0	0	0	0	0	0	0	0	0	0	0	0	0	0	0	0	0	0	0	0	0	0	0	0	0	0	0
b30090 NZ_MUHC01000022 Flavobacterium piscis CCUG 60099	2	454	2	0	0	0	0	0	0	0	0	0	0	0	0	0	0	0	0	0	0	0	0	0	0	0	0	0	0	0	0	0	0	0	0	0	0	0	0	0	0	0	0	0	0	0	0	0	0
b14062 NC_012704 Corynebacterium kroppenstedtii DSM 44385	1	3	1	0	0	0	0	0	0	0	0	0	0	0	0	3	0	0	0	0	0	0	0	0	0	0	0	0	0	0	0	0	0	0	0	0	0	0	0	0	0	0	0	0	0	0	0	0	0
b29659 NZ_BADL01000246 Ideonella sp. B508-1	1	7	1	0	0	0	0	0	0	0	0	0	0	0	0	0	0	0	0	0	0	0	0	0	0	0	0	0	0	0	0	0	0	0	0	0	0	0	7	0	0	0	0	0	0	0	0	0	0
b14195 NZ_ACQA01000002 Ochrobactrum intermedium LMG 3301	1	8	1	0	0	0	0	0	0	0	0	0	0	0	0	0	0	0	0	0	0	0	0	0	0	0	0	0	0	8	0	0	0	0	0	0	0	0	0	0	0	0	0	0	0	0	0	0	0
b29847 NZ_JYLO01000007 Pseudomonas lactis DSM 29167	3	259	5	0	0	0	0	0	0	0	0	0	0	0	0	0	0	0	0	0	0	0	0	0	0	0	0	0	0	0	0	0	0	0	0	0	0	0	0	0	0	0	0	0	0	0	0	0	0
b30688 MRCO01000007 Pseudomonas kilonensis ACN4	2	8	2	0	0	0	0	0	0	0	0	0	0	0	0	0	0	0	0	0	0	0	0	0	0	4	0	0	0	0	0	0	0	0	0	0	0	0	0	0	0	0	0	0	0	0	0	0	0
b26924 NZ_AKYY01000255 Pseudomonas tolaasii 6264	1	19	2	0	0	0	0	0	0	0	0	0	0	0	0	0	0	5	0	0	0	0	0	0	0	0	0	0	0	0	0	0	0	0	0	0	0	0	0	0	0	0	0	0	0	0	0	0	0
b30253 AB491759 Bifidobacterium kashiwanohense HM2-2 DSM 21854	1	365	1	0	0	0	0	0	0	0	0	0	0	0	0	0	0	0	0	0	0	0	0	0	0	0	0	0	0	0	0	0	0	0	0	0	0	0	0	0	0	0	0	0	0	0	0	0	0
b272 AF210319 Bifidobacterium adolescentis JCM1275	1	566	1	0	0	0	0	0	0	0	0	0	0	0	0	0	0	0	0	0	0	0	0	0	0	0	0	0	0	0	0	0	0	0	0	0	0	0	0	0	0	0	0	0	0	0	0	0	0
b19213 NC_015563 Delftia sp. Cs1-4	1	46	1	0	0	0	0	0	0	0	0	0	0	0	0	0	0	0	0	0	0	0	0	0	0	0	0	0	0	0	0	0	0	0	0	0	0	0	0	0	0	0	0	0	0	0	0	0	0
b18648 NZ_AEWU01000021 Haemophilus parainfluenzae ATCC 33392	1	1282	1	0	0	0	0	0	0	0	0	0	0	0	0	0	0	0	0	0	0	0	0	0	0	0	0	0	0	0	0	0	0	0	0	0	0	0	0	0	0	0	0	0	0	0	0	0	0
b31205 PEFL01000002 Comamonas sp. 26	1	7	1	0	0	0	0	0	0	0	0	0	0	0	0	0	0	0	0	0	0	0	0	0	0	0	0	0	0	0	0	0	0	0	0	0	0	0	0	0	0	0	0	0	0	0	0	0	0
b26634 NC_021175 Streptococcus oligofermentans AS 1.3089 LMG 22279	1	4	1	0	0	0	0	0	0	0	0	0	0	0	0	0	0	0	0	0	0	0	0	0	0	0	0	0	0	0	0	0	0	0	0	0	0	0	0	0	0	0	0	0	0	0	0	0	0
b28181 AICS01000072 Streptococcus pseudopneumoniae ATCC BAA-960	3	545	2	0	0	0	0	0	0	0	0	0	0	0	0	0	0	0	0	0	0	0	0	0	0	0	0	0	537	0	0	0	0	0	0	0	0	0	0	0	0	0	0	0	0	0	0	0	0
b1127 AF352807 Streptococcus salivarius subsp. salivarius ATCC 7073	1	8	1	0	0	0	0	0	0	0	0	0	0	0	0	0	0	0	0	0	0	0	0	0	0	0	0	0	0	0	0	0	0	0	0	0	0	0	0	0	0	0	0	0	0	0	0	0	0
b33096 NZ_QLMH01000024 Anoxybacillus vitaminiphilus CGMCC 1.8979	2	499	1	0	0	0	0	0	0	0	0	0	0	0	0	0	0	0	0	0	0	0	0	0	0	0	0	0	0	0	0	0	0	0	0	0	0	0	0	0	0	0	0	0	0	0	0	0	0
b8455 CP000705 Lactobacillus reuteri JCM1112	2	46730	4	0	0	0	0	0	0	0	0	0	0	0	0	0	0	0	0	0	0	0	0	0	0	0	0	0	0	0	0	0	0	0	0	0	0	0	0	0	0	0	0	0	0	0	0	0	0
b3356 AY123656 Acinetobacter haemolyticus ATCC 17906	1	7	1	0	0	0	0	0	0	0	0	0	0	0	0	0	0	0	0	0	0	0	0	0	0	0	0	0	0	0	0	0	7	0	0	0	0	0	0	0	0	0	0	0	0	0	0	0	0
b19706 NZ_AGBA01000013 Propionibacterium avidum ATCC 25577	1	80	1	0	0	0	0	0	0	0	0	80	0	0	0	0	0	0	0	0	0	0	0	0	0	0	0	0	0	0	0	0	0	0	0	0	0	0	0	0	0	0	0	0	0	0	0	0	0
b32879 QJTE01000004 Pseudoroseicyclus aestuarii CECT 9025	1	18	1	0	0	0	0	0	0	0	0	0	0	0	0	0	0	0	0	0	0	0	0	0	0	0	0	0	0	0	0	0	0	0	0	0	0	0	0	0	0	0	0	0	0	0	0	0	0
b355 AF237462 Streptococcus oralis ATCC 35037	1	5	1	0	0	0	0	0	0	0	0	0	0	0	0	0	0	0	0	0	0	0	0	0	0	0	0	0	0	0	0	0	0	0	5	0	0	0	0	0	0	0	0	0	0	0	0	0	0
b31918 NZ_PSNY01000002 Schlegelella thermodepolymerans DSM 15344	1	8	1	0	0	0	0	0	0	0	0	0	0	0	0	0	0	0	0	0	0	0	0	0	0	0	0	0	0	0	0	0	0	0	0	0	0	0	0	0	0	0	0	0	0	0	0	0	0
b5054 NC_007204 Psychrobacter arcticus 273-4	2	691	2	0	0	0	0	0	0	0	0	0	0	0	0	0	0	0	0	0	0	0	0	0	0	0	0	0	0	0	0	0	0	0	0	0	0	0	0	0	0	0	0	0	0	0	0	0	0
b23464 AORX01000006 Streptococcus tigurinus 1366	1	235	1	0	0	0	0	0	0	0	0	0	0	0	0	0	0	0	0	0	0	0	0	0	0	0	0	0	235	0	0	0	0	0	0	0	0	0	0	0	0	0	0	0	0	0	0	0	0
b30212 NZ_FPBQ01000041 Bradyrhizobium arachidis LMG 26795	2	155	16	0	0	0	0	0	0	0	0	0	0	0	0	0	0	0	0	0	0	0	0	0	0	0	0	0	0	0	0	0	0	0	0	26	0	0	6	0	0	0	0	16	0	0	0	0	4
b26455 NZ_ALKJ01000008 Porphyromonas sp. oral taxon 279 str. F0450	1	6	1	0	0	0	0	0	0	0	0	0	0	0	0	0	0	0	0	0	0	0	0	0	0	0	0	0	0	0	0	0	0	0	0	0	0	0	0	0	0	0	0	0	0	0	0	0	0
b29224 NZ_FUXP01000005 Lysobacter spongiicola DSM 21749	1	124	4	0	0	62	0	0	0	0	0	42	0	0	0	0	0	0	0	0	0	0	0	0	0	0	0	0	0	0	0	0	0	0	0	0	0	0	14	0	6	0	0	0	0	0	0	0	0
b30246 NZ_FORF01000019 Aquamicrobium aerolatum DSM 21857	1	19	1	0	0	0	0	0	0	0	0	0	0	0	0	0	0	0	0	0	0	0	0	0	0	0	0	0	0	0	0	0	0	0	0	0	0	0	0	0	0	0	0	0	0	0	0	0	0
b29836 NZ_FXWL01000002 Sphingopyxis ummariensis UI2	1	9	1	0	0	0	0	0	0	0	0	0	0	0	0	0	0	0	0	0	0	0	0	0	0	0	0	0	0	0	0	0	0	0	0	0	0	0	0	0	0	0	0	0	0	0	0	0	0
b26986 NZ_HE998591 Corynebacterium timonense 5401744	1	5	1	0	0	0	0	0	0	0	0	0	0	0	0	0	0	0	0	0	0	0	0	0	0	0	0	0	0	0	0	0	0	0	0	0	0	0	0	0	0	0	0	0	0	0	0	0	0
b33335 NZ_QNUX01000006 Flavobacterium psychrolimnae LMG 22018	2	1294	3	0	0	0	0	0	0	0	0	0	0	0	0	0	0	0	0	0	0	0	0	0	0	0	0	0	0	0	0	0	0	0	0	0	0	0	0	0	0	0	0	0	0	0	0	0	0
b33261 QPJL01000020 Paracoccus lutimaris CECT 8525	1	2	1	0	0	0	0	0	0	0	0	0	0	0	0	0	0	0	0	0	0	0	0	0	0	0	0	0	0	0	0	0	0	0	0	0	0	0	0	0	0	0	0	0	0	0	0	0	0
b19967 AGSN01000015 Mesorhizobium amorphae CCNWGS0123	1	5	1	0	0	0	0	0	0	0	0	0	0	0	0	0	0	0	0	0	0	0	0	0	0	0	0	0	0	0	0	0	0	0	0	0	0	0	0	0	0	0	0	0	0	0	0	0	0
b28718 NZ_MTHC01000021 Tessaracoccus sp. ZS01	1	12	1	0	0	0	0	0	0	0	0	0	0	0	0	0	0	0	0	0	0	0	0	0	0	0	0	0	0	0	0	0	0	0	0	0	0	0	0	0	0	0	0	0	0	0	0	0	0
b499 AY263147 Pectobacterium carotovorum subsp. carotovorum NCPPB929	1	3	1	0	0	0	0	0	0	0	0	0	0	0	0	0	0	0	0	0	0	0	0	0	0	0	0	0	0	0	0	0	0	0	0	0	0	0	0	0	0	0	0	0	0	0	0	0	0
b7840 AF429673 Lactobacillus sp. ATCC 4005	1	3792	4	0	0	0	0	0	0	0	0	0	0	0	0	0	0	0	0	0	0	0	0	0	0	0	0	0	0	0	0	0	0	0	0	0	0	0	0	0	0	0	0	0	0	0	0	0	0
b26942 NZ_AQXM01000049 Acaricomes phytoseiuli DSM 14247	1	21	3	0	0	0	0	0	0	0	0	0	0	0	0	0	0	0	0	0	0	0	0	0	0	0	0	0	0	0	0	0	0	0	0	0	0	0	0	0	0	1	0	0	0	0	0	0	0
b21066 NZ_AKXT01000061 Chondromyces apiculatus DSM 436	1	5	1	0	0	0	0	0	0	0	0	0	0	0	0	0	0	0	0	0	0	0	0	0	0	0	0	0	0	0	0	0	0	0	0	0	0	0	0	0	0	0	0	0	0	0	0	0	0
b32526 PUED01000081 Muribaculaceae bacterium DSM 100749	3	108	1	0	0	0	0	0	0	0	0	0	0	0	0	0	0	0	0	0	0	0	0	0	0	0	0	0	0	0	0	0	0	108	0	0	0	0	0	0	0	0	0	0	0	0	0	0	0
b26395 NZ_AJJQ01000041 Rothia aeria F0474	2	12	2	0	0	0	0	0	0	0	0	0	0	0	0	0	0	0	0	0	0	0	0	0	0	0	0	0	9	0	0	0	0	0	0	0	0	0	0	0	0	0	0	0	0	0	0	0	0
b29311 NZ_AUMP01000054 Fictibacillus gelatini DSM 15865	1	4	1	0	0	0	0	0	0	0	0	0	0	0	0	0	0	0	0	0	0	0	0	0	0	0	0	0	0	0	0	0	0	0	0	0	0	0	0	0	0	0	0	0	0	0	0	0	0
b32446 NZ_PYWB01000001 Devosia submarina JCM 18935	1	79	1	0	0	0	0	0	0	0	0	0	0	0	0	0	0	0	0	0	0	0	0	0	0	0	0	0	0	0	0	0	0	0	0	0	0	0	0	0	0	0	0	0	0	0	0	0	0
b28180 NZ_KQ959565 Clostridiales sp. KA00274	1	2340	1	0	0	0	0	0	0	0	0	0	0	0	0	0	0	0	0	0	0	0	0	0	0	0	0	0	0	0	0	0	0	0	0	0	0	0	0	0	0	0	0	0	0	0	0	0	0
b26800 NZ_KB911256 Hyphomicrobium zavarzinii ZV-622 ATCC 27496	3	553	27	0	0	0	0	0	0	0	0	0	3	0	13	0	0	0	0	0	0	0	0	13	0	0	0	0	0	0	0	0	0	0	0	0	3	0	0	15	0	0	10	0	5	28	0	2	13
b11988 AP009152 Kocuria rhizophila DC2201	2	35	3	0	0	0	0	0	0	0	0	0	0	0	0	0	0	0	0	0	0	0	0	0	0	0	0	0	9	0	0	0	0	0	0	0	0	0	0	0	0	0	0	0	0	0	0	0	0
b32416 NZ_CP017037 Dialister pneumosintes F0677	1	8	1	0	0	0	0	0	0	0	0	0	0	0	8	0	0	0	0	0	0	0	0	0	0	0	0	0	0	0	0	0	0	0	0	0	0	0	0	0	0	0	0	0	0	0	0	0	0
b29665 NZ_AOFD01000029 Arthrobacter nitrophenolicus SJCon	1	84	4	0	0	0	0	0	0	0	0	0	0	0	0	0	0	0	0	0	0	0	0	0	0	0	0	0	0	0	0	0	0	0	0	0	0	0	0	0	0	0	0	22	0	0	0	0	0
b7960 NC_007643 Rhodospirillum rubrum	1	9	1	0	0	0	0	0	0	0	0	0	0	0	0	0	0	0	0	0	0	0	0	0	0	0	0	0	0	0	0	0	0	0	0	0	0	0	0	0	0	0	0	0	0	0	0	0	0
b26907 NZ_ALIQ01000058 Chelatococcus sp. GW1	4	139	12	0	0	0	0	0	0	0	0	0	0	0	0	0	1	0	0	9	0	0	0	0	5	0	0	0	0	0	0	0	0	0	0	0	0	0	16	0	0	0	0	0	0	0	0	0	0
b30707 NZ_CP019688 Corynebacterium glaucum DSM 30827	1	7	1	0	0	0	0	0	0	0	0	0	0	0	0	0	0	0	0	0	0	0	0	0	0	0	0	0	7	0	0	0	0	0	0	0	0	0	0	0	0	0	0	0	0	0	0	0	0
b7204 AY781285 Corynebacterium pseudotuberculosis T1	1	2	1	0	0	0	0	0	0	0	0	0	0	0	0	0	0	0	0	0	0	0	0	0	0	0	0	0	0	0	0	0	0	0	0	0	0	0	0	0	0	0	0	0	0	0	0	0	0
b30459 NZ_FOVW01000010 Algoriphagus ornithinivorans DSM 15282	1	3	1	0	0	0	0	0	0	0	0	0	0	0	0	0	0	0	0	0	0	0	0	0	0	0	0	0	0	0	0	0	0	0	0	0	0	0	0	0	0	0	0	0	0	0	0	0	0
b29873 MYFM01000002 Lactobacillus paralimentarius KACC 16343	1	3	1	0	0	0	0	0	0	0	0	0	0	0	0	0	0	0	0	0	0	0	0	0	0	0	0	0	0	0	0	0	0	0	0	0	0	0	0	0	0	0	0	0	0	0	0	0	0
b27616 NZ_BARE01000002 Sphingobium xenophagum NBRC 107872	2	11	3	0	0	0	0	0	0	0	0	0	0	0	0	0	0	0	0	0	0	0	0	0	0	0	0	0	0	0	0	0	0	0	0	0	0	0	0	0	0	0	0	0	0	0	0	0	0
	1	703457	TOTALS	7	0	62	15066	3	15	46	3	122	22	51	21	3	1	5	7	9	2	1	306	13	5	4	11	4	5548	14	14235	16961	105	16720	5	26	3	5	16812	19	6	1	10	40	12	51	76	2	17
	MEDIAN	SUM	# NNs	1	0	1	9	1	2	2	1	2	2	1	2	1	1	1	1	1	1	1	1	1	1	1	2	1	9	2	1	1	2	3	1	1	1	1	7	2	1	1	1	3	2	2	1	1	2
[truncated: 94 more columns]

## Sheet: Dominant_NNs
Sample	Type	Total_reads	Dominant_species	%	Dom_reads
MLP-0006-ST2	Meconium	7	b1199 EF57159 Lactobacillus gasseri ATCC 33323	100	7
MLP-0010-ST2	Meconium	0	n/a	n/a	n/a
MLP-0014-ST2	Meconium	62	b29224 NZ_FUXP15 Lysobacter spongiicola DSM 21749	100	62
MLP-0018-ST2	Meconium	15066	b1258 AY4414 Shigella sonnei	96.283	14506
MLP-0022-ST2	Meconium	3	b1121 AF35281 Streptococcus mitis ATCC 49456	100	3
MLP-0026-ST2	Meconium	15	b31851 NZ_PKPC13 Ralstonia insidiosa WCHRI65162	80	12
MLP-0030-ST2	Meconium	46	b821 AF245684 Enterococcus faecalis ATCC 19433	93.4783	43
MLP-0037-ST2	Meconium	3	b745 AY56257 Lactobacillus crispatus CECT484	100	3
MLP-0041-ST2	Meconium	122	b1976 NZ_AGBA113 Propionibacterium avidum ATCC 25577	65.5738	80
MLP-0045-ST2	Meconium	22	b31851 NZ_PKPC13 Ralstonia insidiosa WCHRI65162	86.3636	19
MLP-0049-ST2	Meconium	51	b233 AF53572 Staphylococcus hominis ATCC 27844	100	51
MLP-0062-ST2	Meconium	21	b268 NZ_KB911256 Hyphomicrobium zavarzinii ZV-622 ATCC 27496	61.9048	13
MLP-0066-ST2	Meconium	3	b1462 NC_1274 Corynebacterium kroppenstedtii DSM 44385	100	3
MLP-0067-ST2	Meconium	1	b2697 NZ_ALIQ158 Chelatococcus sp. GW1	100	1
MLP-0077-ST2	Meconium	5	b26924 NZ_AKYY1255 Pseudomonas tolaasii 6264	100	5
MLP-0081-ST2	Meconium	7	b745 AY56257 Lactobacillus crispatus CECT484	100	7
MLP-0083-ST2	Meconium	9	b2697 NZ_ALIQ158 Chelatococcus sp. GW1	100	9
MLP-0087-ST2	Meconium	2	b1258 AY4414 Shigella sonnei	100	2
MLP-0090-ST2	Meconium	1	b1258 AY4414 Shigella sonnei	100	1
MLP-0094-ST2	Meconium	306	b1121 AF35281 Streptococcus mitis ATCC 49456	100	306
MLP-0098-ST2	Meconium	13	b268 NZ_KB911256 Hyphomicrobium zavarzinii ZV-622 ATCC 27496	100	13
MLP-0102-ST2	Meconium	5	b2697 NZ_ALIQ158 Chelatococcus sp. GW1	100	5
MLP-0106-ST2	Meconium	4	b3688 MRCO17 Pseudomonas kilonensis ACN4	100	4
MLP-0110-ST2	Meconium	11	b1258 AY4414 Shigella sonnei	72.7273	8
MLP-0113-ST2	Meconium	4	b1258 AY4414 Shigella sonnei	100	4
MLP-0121-ST2	Meconium	5548	b3428 AY123718 Rothia mucilaginosa ATCC 25296	85.3641	4736
MLP-0125-ST2	Meconium	14	b14195 NZ_ACQA12 Ochrobactrum intermedium LMG 331	57.1429	8
MLP-0129-ST2	Meconium	14235	b1258 AY4414 Shigella sonnei	100	14235
MLP-0133-ST2	Meconium	16961	b1258 AY4414 Shigella sonnei	100	16961
MLP-0136-ST2	Meconium	105	b1257 AY4413 Shigella flexneri	93.3333	98
MLP-0141-ST2	Meconium	16720	b1258 AY4414 Shigella sonnei	97.5179	16305
MLP-0145-ST2	Meconium	5	b355 AF237462 Streptococcus oralis ATCC 3537	100	5
MLP-0148-ST2	Meconium	26	b3212 NZ_FPBQ141 Bradyrhizobium arachidis LMG 26795	100	26
MLP-0152-ST2	Meconium	3	b268 NZ_KB911256 Hyphomicrobium zavarzinii ZV-622 ATCC 27496	100	3
MLP-0156-ST2	Meconium	5	b1258 AY4414 Shigella sonnei	100	5
MLP-0160-ST2	Meconium	16812	b1258 AY4414 Shigella sonnei	99.6015	16745
MLP-0164-ST2	Meconium	19	b268 NZ_KB911256 Hyphomicrobium zavarzinii ZV-622 ATCC 27496	78.9474	15
MLP-0172-ST2	Meconium	6	b29224 NZ_FUXP15 Lysobacter spongiicola DSM 21749	100	6
MLP-0179-ST2	Meconium	1	b26942 NZ_AQXM149 Acaricomes phytoseiuli DSM 14247	100	1
MLP-0183-ST2	Meconium	10	b268 NZ_KB911256 Hyphomicrobium zavarzinii ZV-622 ATCC 27496	100	10
MLP-0187-ST2	Meconium	40	b29665 NZ_AOFD129 Arthrobacter nitrophenolicus SJCon	55	22
MLP-0191-ST2	Meconium	12	b686 AY691245 Corynebacterium amycolatum ATCC 49368	58.3333	7
MLP-0195-ST2	Meconium	51	b268 NZ_KB911256 Hyphomicrobium zavarzinii ZV-622 ATCC 27496	54.902	28
MLP-0199-ST2	Meconium	76	b39 CP21421 Muribaculum intestinale YL27 DSM 28989	100	76
MLP-0207-ST2	Meconium	2	b268 NZ_KB911256 Hyphomicrobium zavarzinii ZV-622 ATCC 27496	100	2
MLP-0215-ST2	Meconium	17	b268 NZ_KB911256 Hyphomicrobium zavarzinii ZV-622 ATCC 27496	76.4706	13
MLP-0219-ST2	Meconium	8	b3212 NZ_FPBQ141 Bradyrhizobium arachidis LMG 26795	100	8
MLP-0223-ST2	Meconium	6	b29847 NZ_JYLO17 Pseudomonas lactis DSM 29167	100	6
MLP-0227-ST2	Meconium	8	b268 NZ_KB911256 Hyphomicrobium zavarzinii ZV-622 ATCC 27496	100	8
MLP-0231-ST2	Meconium	14892	b1282 NC_2655 Escherichia coli O157:H7 EDL933	99.5971	14832
MLP-0235-ST2	Meconium	13865	b2157 ACUA113 Parabacteroides sp. D25	85.4959	11854
MLP-0239-ST2	Meconium	13	b2697 NZ_ALIQ158 Chelatococcus sp. GW1	76.9231	10
MLP-0243-ST2	Meconium	23	b14482 NZ_ACVP137 Corynebacterium tuberculostearicum SK141	73.913	17
MLP-0247-ST2	Meconium	443	b1432 AY68421 Lactobacillus jensenii ATCC 25258	100	443
MLP-0251-ST2	Meconium	1	b1257 AY4413 Shigella flexneri	100	1
MLP-0254-ST2	Meconium	0	n/a	n/a	n/a
MLP-0258-ST2	Meconium	20	b32879 QJTE14 Pseudoroseicyclus aestuarii CECT 925	90	18
MLP-0262-ST2	Meconium	16889	b1257 AY4413 Shigella flexneri	77.7903	13138
MLP-0265-ST2	Meconium	14238	b1123 AF352799 Streptococcus parasanguinis ATCC 15912	84.8223	12077
MLP-0269-ST2	Meconium	5	b2697 NZ_ALIQ158 Chelatococcus sp. GW1	60	3
MLP-0273-ST2	Meconium	312	b3428 AY123718 Rothia mucilaginosa ATCC 25296	91.0256	284
MLP-0277-ST2	Meconium	21	b3423 AY123662 Pseudomonas pseudoalcaligenes subsp. pseudoalcaligenes ATCC 1744	76.1905	16
MLP-0281-ST2	Meconium	6472	b1123 AF352799 Streptococcus parasanguinis ATCC 15912	54.3572	3518
MLP-0285-ST2	Meconium	26	b2697 NZ_ALIQ158 Chelatococcus sp. GW1	100	26
MLP-0289-ST2	Meconium	79	b32446 NZ_PYWB11 Devosia submarina JCM 18935	100	79
MLP-0293-ST2	Meconium	1	b12 EF571589 Lactobacillus johnsonii ATCC 332	100	1
MLP-0297-ST2	Meconium	7	b13 AF44238 Bacteroides vulgatus ATCC 8482	100	7
MLP-0298-ST2	Meconium	4	b16451 AB51695 Bacteroides xylanisolvens JCM 15633	100	4
MLP-0302-ST2	Meconium	2	b31851 NZ_PKPC13 Ralstonia insidiosa WCHRI65162	100	2
MLP-0306-ST2	Meconium	14	b745 AY56257 Lactobacillus crispatus CECT484	85.7143	12
MLP-0308-ST2	Meconium	8	b268 NZ_KB911256 Hyphomicrobium zavarzinii ZV-622 ATCC 27496	100	8
MLP-0312-ST2	Meconium	111	b3212 NZ_FPBQ141 Bradyrhizobium arachidis LMG 26795	39.6396	44
MLP-0316-ST2	Meconium	6732	b13 AF44238 Bacteroides vulgatus ATCC 8482	97.861	6588
MLP-0318-ST2	Meconium	64	b31851 NZ_PKPC13 Ralstonia insidiosa WCHRI65162	60.9375	39
MLP-0322-ST2	Meconium	3152	b17634 AB547589 Porphyromonas uenonis JCM 13868	84.1688	2653
MLP-0326-ST2	Meconium	420	b1199 EF57159 Lactobacillus gasseri ATCC 33323	100	420
MLP-0330-ST2	Meconium	35	b1913 NZ_AFIL166 Propionibacterium sp. 434-HC2	42.8571	15
MLP-0334-ST2	Meconium	1	b745 AY56257 Lactobacillus crispatus CECT484	100	1
MLP-0338-ST2	Meconium	1241	b33335 NZ_QNUX16 Flavobacterium psychrolimnae LMG 2218	81.5471	1012
MLP-0345-ST2	Meconium	44	b26924 NZ_AKYY1255 Pseudomonas tolaasii 6264	31.8182	14
MLP-0349-ST2	Meconium	11354	b13 AF44238 Bacteroides vulgatus ATCC 8482	97.1552	11031
MLP-0352-ST2	Meconium	718	b554 NC_724 Psychrobacter arcticus 273-4	94.7075	680
MLP-0356-ST2	Meconium	133	b348 AY123666 Moraxella osloensis ATCC 19976	93.985	125
MLP-0360-ST2	Meconium	609	b16543 ADGP133 Megasphaera sp. genomosp. type_1 str. 28L	94.9097	578
MLP-0364-ST2	Meconium	6	b278 AF24566 Bifidobacterium breve JCM1192	100	6
MLP-0366-ST2	Meconium	15	b1258 AY4414 Shigella sonnei	100	15
MLP-0370-ST2	Meconium	245	b268 NZ_KB911256 Hyphomicrobium zavarzinii ZV-622 ATCC 27496	43.6735	107
MLP-0374-ST2	Meconium	114	b33335 NZ_QNUX16 Flavobacterium psychrolimnae LMG 2218	92.9825	106
MLP-0377-ST2	Meconium	2351	b2818 NZ_KQ959565 Clostridiales sp. KA274	99.5321	2340
MLP-0381-ST2	Meconium	215	b348 AY123666 Moraxella osloensis ATCC 19976	90.2326	194
MLP-0385-ST2	Meconium	14142	b1282 NC_2655 Escherichia coli O157:H7 EDL933	86.2254	12194
MLP-0388-ST2	Meconium	134	b1258 AY4414 Shigella sonnei	100	134
MLP-0390-ST2	Meconium	14820	b2157 ACUA113 Parabacteroides sp. D25	46.9501	6958
MLP-0394-ST2	Meconium	206	b33335 NZ_QNUX16 Flavobacterium psychrolimnae LMG 2218	85.4369	176
MLP-0398-ST2	Meconium	70	b348 AY123666 Moraxella osloensis ATCC 19976	41.4286	29
MLP-0402-ST2	Meconium	158	b821 AF245684 Enterococcus faecalis ATCC 19433	89.8734	142
MLP-0405-ST2	Meconium	1546	b821 AF245684 Enterococcus faecalis ATCC 19433	93.9845	1453
MLP-0412-ST2	Meconium	8058	b1282 NC_2655 Escherichia coli O157:H7 EDL933	95.2594	7676
MLP-0416-ST2	Meconium	19	b32838 NZ_QJVB13 Gardnerella swidsinskii GS 9838-1 LMG 3812	57.8947	11
MLP-0418-ST2	Meconium	3	b27616 NZ_BARE12 Sphingobium xenophagum NBRC 17872	100	3
MLP-0423-ST2	Meconium	2	b745 AY56257 Lactobacillus crispatus CECT484	100	2
MLP-0427-ST2	Meconium	34	b29847 NZ_JYLO17 Pseudomonas lactis DSM 29167	70.5882	24
MLP-0431-ST2	Meconium	16	b3212 NZ_FPBQ141 Bradyrhizobium arachidis LMG 26795	87.5	14
MLP-0439-ST2	Meconium	1	b745 AY56257 Lactobacillus crispatus CECT484	100	1
MLP-0443-ST2	Meconium	1	b1199 EF57159 Lactobacillus gasseri ATCC 33323	100	1
MLP-0451-ST2	Meconium	12	b29847 NZ_JYLO17 Pseudomonas lactis DSM 29167	100	12
MLP-0455-ST2	Meconium	6	b26455 NZ_ALKJ18 Porphyromonas sp. oral taxon 279 str. F45	100	6
MLP-0459-ST2	Meconium	230	b1199 EF57159 Lactobacillus gasseri ATCC 33323	96.5217	222
MLP-0463-ST2	Meconium	2	b1257 AY4413 Shigella flexneri	100	2
MLP-0471-ST2	Meconium	143	b745 AY56257 Lactobacillus crispatus CECT484	100	143
MLP-0479-ST2	Meconium	2	b1257 AY4413 Shigella flexneri	100	2
MLP-0487-ST2	Meconium	171	b1123 AF352799 Streptococcus parasanguinis ATCC 15912	74.269	127
MLP-0495-ST2	Meconium	4	b29311 NZ_AUMP154 Fictibacillus gelatini DSM 15865	100	4
MLP-0503-ST2	Meconium	2	b27616 NZ_BARE12 Sphingobium xenophagum NBRC 17872	100	2
MLP-0506-ST2	Meconium	9	b217 AGWX14 Afipia broomeae ATCC 49717	100	9
MLP-0510-ST2	Meconium	3	b3459 NZ_FOVW11 Algoriphagus ornithinivorans DSM 15282	100	3
MLP-0514-ST2	Meconium	219	b821 AF245684 Enterococcus faecalis ATCC 19433	94.5205	207
MLP-0521-ST2	Meconium	882	b411 AB8146 Klebsiella pneumoniae JCM1662	75.2834	664
MLP-0529-ST2	Meconium	24	b3428 AY123718 Rothia mucilaginosa ATCC 25296	100	24
MLP-0533-ST2	Meconium	79	b1282 NC_2655 Escherichia coli O157:H7 EDL933	100	79
MLP-0536-ST2	Meconium	3	b821 AF245684 Enterococcus faecalis ATCC 19433	100	3
MLP-0540-M	Mock sample	57	b268 NZ_KB911256 Hyphomicrobium zavarzinii ZV-622 ATCC 27496	100	57
MLP-0541-M-r	Mock sample	11	b15282 NZ_ACLN18 Lactobacillus iners DSM 13335	45.4545	5
MLP-0542-M	Mock sample	1	b217 AGWX14 Afipia broomeae ATCC 49717	100	1
MLP-0543-K	Kit control	24	b268 NZ_KB911256 Hyphomicrobium zavarzinii ZV-622 ATCC 27496	91.6667	22
MLP-0547-X	Extraction control	3	b3212 NZ_FPBQ141 Bradyrhizobium arachidis LMG 26795	100	3
MLP-0551-N	NTC	4	b1258 AY4414 Shigella sonnei	100	4
MLP-0555-MVP	Positive control (MVP)	16267	b2443 HE613569 Streptococcus macedonicus ACA-DC 198	23.4401	3813
MLP-0557-N	NTC	25	b745 AY56257 Lactobacillus crispatus CECT484	60	15
MLP-0560-MVP	Positive control (MVP)	31225	b2443 HE613569 Streptococcus macedonicus ACA-DC 198	26.5653	8295
MLP-0561-K	Kit control	732	b1432 AY68421 Lactobacillus jensenii ATCC 25258	41.9399	307
MLP-0565-X	Extraction control	71	b1956 AFHR134 Enterobacter hormaechei ATCC 49162	100	71
MLP-0570-MVP	Positive control (MVP)	424448	b2443 HE613569 Streptococcus macedonicus ACA-DC 198	40.8559	173412
MLP-0571-K	Kit control	4	b26634 NC_21175 Streptococcus oligofermentans AS 1.389 LMG 22279	100	4
MLP-0574-X	Extraction control	4	b3688 MRCO17 Pseudomonas kilonensis ACN4	100	4
MLP-0577-N	NTC	1	b1258 AY4414 Shigella sonnei	100	1
MLP-0579-MVP	Positive control (MVP)	7738	b2443 HE613569 Streptococcus macedonicus ACA-DC 198	19.359	1498
MLP-0580-K	Kit control	6	b27616 NZ_BARE12 Sphingobium xenophagum NBRC 17872	100	6
MLP-0581-X	Extraction control	184	b1258 AY4414 Shigella sonnei	94.0217	173
MLP-0582-N	Extraction control	286	b1258 AY4414 Shigella sonnei	94.7552	271
			Meconium samples 100% dominated by a single NN	61	0.504132
			Meconium samples >50% dominated by a single NN	113	0.933884
			Controls 100% dominated by a single NN	9	0.473684
			Controls >50% dominated by a single NN	13	0.684211

## Sheet: ALDEx2_DA
	rab.all	rab.win.Control	rab.win.Meconium	diff.btw	diff.win	effect	overlap	we.ep	we.eBH	wi.ep	wi.eBH
b26634 NC_021175 Streptococcus oligofermentans AS 1.3089 LMG 22279	0.533852	0.766312	0.498834	-0.397872	4.41263	-0.0760762	0.458333	0.409518	0.831012	0.446863	0.87824
b32838 NZ_QJVB01000003 Gardnerella swidsinskii GS 9838-1 LMG 30812	0.577934	0.588852	0.57526	0.107072	4.18549	0.0247999	0.483333	0.42301	0.835038	0.435828	0.876114
b21700 AGWX01000004 Afipia broomeae ATCC 49717	0.556889	0.708529	0.53301	-0.175756	4.20554	-0.0353497	0.483333	0.477873	0.8353	0.478394	0.887194
b1029 AF440237 Bacteroides uniformis ATCC 8492	0.588553	0.634389	0.583196	-0.047499	4.23336	-0.0124012	0.49375	0.470545	0.837676	0.460654	0.876277
b278 AF240566 Bifidobacterium breve JCM1192	0.551144	0.646741	0.538702	-0.0851325	4.34107	-0.0177371	0.491155	0.445464	0.840665	0.456155	0.878897
b5054 NC_007204 Psychrobacter arcticus 273-4	0.572662	0.571112	0.572662	-0.107694	4.30936	-0.0277921	0.490114	0.48383	0.842779	0.479579	0.873945
b499 AY263147 Pectobacterium carotovorum subsp. carotovorum NCPPB929	0.565488	0.901247	0.525066	-0.377097	4.23558	-0.0745602	0.454735	0.461524	0.84292	0.44302	0.877935
b28580 MPJB01000003 Klebsiella michiganensis 97_38	0.585465	0.807954	0.543481	-0.453339	4.26812	-0.0930511	0.448958	0.434694	0.843069	0.429266	0.875859
b284 AF240572 Bifidobacterium dentium JCM1195	0.569144	0.808146	0.544707	-0.26877	4.6076	-0.0526585	0.46875	0.475436	0.84548	0.461905	0.891234
b819 AF245682 Enterococcus casseliflavus ATCC 25788	0.554914	0.841786	0.523816	-0.519317	4.42958	-0.094272	0.447917	0.421943	0.845489	0.427464	0.875561
b32879 QJTE01000004 Pseudoroseicyclus aestuarii CECT 9025	0.565332	0.642696	0.555911	-0.0642583	4.03502	-0.0138125	0.493236	0.453964	0.846501	0.451826	0.878796
b19213 NC_015563 Delftia sp. Cs1-4	0.588111	0.455357	0.59703	0.0887878	4.12675	0.0212984	0.490625	0.429204	0.847891	0.463805	0.88732
b15700 NC_013850 Klebsiella variicola At-22	0.545012	0.906924	0.502307	-0.324597	4.70881	-0.0654062	0.46514	0.451742	0.850632	0.49255	0.88589
b29704 LYUT01000014 Enterobacter kobei ECC3047	0.5379	0.816409	0.505952	-0.365768	4.47447	-0.0693098	0.467222	0.494828	0.850808	0.498722	0.884274
b14195 NZ_ACQA01000002 Ochrobactrum intermedium LMG 3301	0.553714	0.572531	0.551417	-0.0032665	4.18454	-0.000630554	0.5	0.46754	0.851051	0.464438	0.885283
b28163 NZ_ATVB01000003 Alloscardovia omnicolens DSM 21503	0.573618	0.630523	0.564692	-0.0704829	4.12341	-0.0163579	0.491667	0.48654	0.8522	0.526596	0.897943
b15338 NZ_ACZO01000005 Vibrio metschnikovii CIP 69.14 ATCC 700040	0.59172	0.994891	0.553917	-0.373657	4.37344	-0.060974	0.469792	0.466763	0.852214	0.478674	0.878284
b12756 CU928158 Escherichia fergusonii ATCC 35469	0.582234	0.529511	0.586967	-0.141758	4.27213	-0.0277872	0.484375	0.456359	0.852263	0.481743	0.887473
b26986 NZ_HE998591 Corynebacterium timonense 5401744	0.543044	0.797787	0.507105	-0.409216	4.33005	-0.0802591	0.461458	0.506654	0.852819	0.473216	0.873658
b29873 MYFM01000002 Lactobacillus paralimentarius KACC 16343	0.573072	0.871846	0.537606	-0.373274	4.16685	-0.077058	0.458897	0.522833	0.853047	0.48953	0.875628
b19056 AFHR01000034 Enterobacter hormaechei ATCC 49162	0.535353	0.81928	0.491398	-0.333556	4.72401	-0.0559684	0.46875	0.457919	0.853564	0.454228	0.880479
b32446 NZ_PYWB01000001 Devosia submarina JCM 18935	0.551104	0.574513	0.548436	0.00802196	4.26005	0.00158207	0.49948	0.48737	0.853913	0.493784	0.878373
b33261 QPJL01000020 Paracoccus lutimaris CECT 8525	0.609888	0.632092	0.607187	0.000482478	4.06121	0.000200912	0.5	0.481123	0.856894	0.500467	0.875746
b29311 NZ_AUMP01000054 Fictibacillus gelatini DSM 15865	0.554867	0.546179	0.555948	-0.0464264	4.14847	-0.00831812	0.491667	0.461582	0.857253	0.49716	0.880936
b31918 NZ_PSNY01000002 Schlegelella thermodepolymerans DSM 15344	0.541607	0.59628	0.535298	-0.04595	4.13969	-0.00824797	0.495317	0.475531	0.857372	0.455363	0.87573
b30073 NETI01000032 Raoultella ornithinolytica 1810	0.560021	0.831751	0.529585	-0.363399	4.58137	-0.0721083	0.461458	0.494627	0.857988	0.484235	0.880384
b1282 NC_002655 Escherichia coli O157:H7 EDL933	0.67357	0.459766	0.701169	0.303356	4.53315	0.0512648	0.4641	0.435311	0.860319	0.479638	0.887545
b31851 NZ_PKPC01000003 Ralstonia insidiosa WCHRI065162	0.788695	0.65981	0.813292	0.356593	4.38113	0.067041	0.460417	0.474948	0.860353	0.50955	0.890647
b31205 PEFL01000002 Comamonas sp. 26	0.526475	0.450098	0.535899	0.0914709	4.26078	0.0227384	0.488542	0.464939	0.860501	0.473948	0.886113
b355 AF237462 Streptococcus oralis ATCC 35037	0.556433	0.566302	0.555876	-0.0108716	4.08256	-0.00333071	0.49948	0.463896	0.860877	0.483111	0.872692
b30214 NZ_LT629739 Brevibacterium sandarakinum DSM 22082	0.606236	0.53495	0.619571	0.175541	4.19079	0.035464	0.475546	0.464377	0.860993	0.485682	0.892754
b19967 AGSN01000015 Mesorhizobium amorphae CCNWGS0123	0.521449	0.679851	0.507057	-0.0694747	4.10464	-0.0203795	0.491155	0.458694	0.861871	0.469362	0.888569
b16451 AB510695 Bacteroides xylanisolvens JCM 15633	0.545141	0.659763	0.532647	-0.0371411	4.09787	-0.00961585	0.494277	0.503817	0.862156	0.519315	0.893228
b30246 NZ_FORF01000019 Aquamicrobium aerolatum DSM 21857	0.606523	0.700271	0.590423	-0.156639	4.30346	-0.0271567	0.482292	0.477702	0.862628	0.462027	0.878699
b233 AF053572 Staphylococcus hominis ATCC 27844	0.577315	0.583355	0.577065	0.0373433	4.2235	0.00717764	0.496358	0.465514	0.862863	0.488298	0.894625
b3423 AY123662 Pseudomonas pseudoalcaligenes subsp. pseudoalcaligenes ATCC 17440	0.655101	0.582566	0.663837	-0.0698897	4.26188	-0.016328	0.491667	0.480295	0.863615	0.485371	0.883045
b26942 NZ_AQXM01000049 Acaricomes phytoseiuli DSM 14247	0.634848	0.520267	0.648859	0.0259471	4.31355	0.0062215	0.496358	0.460833	0.863641	0.444222	0.886242
b14062 NC_012704 Corynebacterium kroppenstedtii DSM 44385	0.568852	0.712019	0.550227	-0.05906	4.08137	-0.0136561	0.492708	0.492726	0.863665	0.522097	0.897994
b7401 AY835627 Lactobacillus salivarius subsp. salivarius ATCC 11741	0.56931	0.510372	0.582592	0.0279892	4.2265	0.00254188	0.497399	0.484193	0.864149	0.485904	0.89069
b15282 NZ_ACLN01000008 Lactobacillus iners DSM 13335	0.574895	0.689915	0.558352	-0.323885	4.34987	-0.0639222	0.471384	0.493934	0.864399	0.521572	0.893594
b18486 AERM01000060 Shigella dysenteriae CDC 74-1112	0.548399	0.564111	0.54767	-0.178912	4.22072	-0.0359766	0.484375	0.486621	0.8646	0.490981	0.883706
b28181 AICS01000072 Streptococcus pseudopneumoniae ATCC BAA-960	0.592111	0.539553	0.601081	0.0817359	4.23307	0.0176515	0.491667	0.480837	0.864644	0.528692	0.889094
b23464 AORX01000006 Streptococcus tigurinus 1366	0.586176	0.67901	0.579554	0.103223	4.31236	0.0174086	0.488542	0.498641	0.865966	0.509214	0.891222
b29665 NZ_AOFD01000029 Arthrobacter nitrophenolicus SJCon	0.59997	0.822543	0.582773	-0.339826	4.36029	-0.0642513	0.461458	0.516284	0.866029	0.485056	0.896923
b28738 NZ_LT699738 Collinsella bouchesdurhonensis Marseille-P3296	0.547538	0.46549	0.555353	-0.0611072	4.2796	-0.0148499	0.492196	0.467501	0.866141	0.48977	0.886011
b19935 CAFW01000078 Corynebacterium casei UCMA 3821	0.619266	0.58692	0.622756	0.0516526	4.44099	0.0107925	0.494277	0.487803	0.866354	0.501049	0.893649
b825 AF245667 Enterococcus gallinarum ATCC 49573	0.606727	0.801764	0.587722	-0.131306	4.37519	-0.0231802	0.484912	0.513227	0.867283	0.486886	0.882012
b14482 NZ_ACVP01000037 Corynebacterium tuberculostearicum SK141	0.61569	0.498554	0.630364	0.0332415	4.17631	0.00703058	0.498439	0.47647	0.867343	0.485148	0.877007
b821 AF245684 Enterococcus faecalis ATCC 19433	0.749801	0.531192	0.779114	0.339117	4.66176	0.0562895	0.459375	0.427282	0.867349	0.479238	0.893559
b18648 NZ_AEWU01000021 Haemophilus parainfluenzae ATCC 33392	0.591107	0.661551	0.581752	-0.086591	4.12269	-0.0182248	0.492196	0.477192	0.867874	0.497034	0.88931
b27616 NZ_BARE01000002 Sphingobium xenophagum NBRC 107872	0.633884	0.841344	0.608682	-0.145376	4.41886	-0.0303063	0.486458	0.494714	0.868111	0.506951	0.889537
b7960 NC_007643 Rhodospirillum rubrum	0.530389	0.442438	0.535717	0.0704784	4.2107	0.0108315	0.491155	0.474085	0.86812	0.508199	0.892822
b29659 NZ_BADL01000246 Ideonella sp. B508-1	0.567654	0.469772	0.581093	0.0439564	4.28592	0.00589319	0.497917	0.487328	0.868494	0.494325	0.89495
b411 AB008146 Klebsiella pneumoniae JCM1662	0.564145	0.534036	0.569547	0.0810973	4.20243	0.0133407	0.492196	0.458876	0.868953	0.453564	0.886554
b4013 NC_004663 Bacteroides thetaiotaomicron VPI-5482	0.567726	0.503988	0.578922	0.0903882	4.31361	0.0234203	0.484375	0.499158	0.869564	0.469491	0.888326
b30009 CP021421 Muribaculum intestinale YL27 DSM 28989	0.621516	0.511378	0.63883	0.0482533	4.40696	0.00763901	0.497399	0.504457	0.869888	0.500321	0.875371
b30688 MRCO01000007 Pseudomonas kilonensis ACN4	0.571839	0.781098	0.544568	-0.30581	4.3652	-0.0578355	0.4641	0.491034	0.870082	0.466136	0.88161
b10199 EF571590 Lactobacillus gasseri ATCC 33323	0.676046	0.554015	0.693529	0.123554	4.26849	0.0208387	0.488542	0.485688	0.870105	0.488169	0.886105
b1257 AY044103 Shigella flexneri	0.632531	0.517934	0.646083	0.0675104	4.30552	0.0141395	0.49375	0.481493	0.870992	0.469434	0.877769
b30459 NZ_FOVW01000010 Algoriphagus ornithinivorans DSM 15282	0.564653	0.555009	0.565827	0.00890185	4.30986	0.00189614	0.498439	0.516615	0.871134	0.497854	0.88468
b29836 NZ_FXWL01000002 Sphingopyxis ummariensis UI2	0.585433	0.497088	0.594049	-0.00350671	4.33618	-0.000748346	0.5	0.478831	0.8718	0.501966	0.892012
b26924 NZ_AKYY01000255 Pseudomonas tolaasii 6264	0.596553	0.656755	0.588335	-0.0233585	4.10403	-0.00284791	0.498439	0.464594	0.871853	0.481405	0.896025
b26455 NZ_ALKJ01000008 Porphyromonas sp. oral taxon 279 str. F0450	0.531693	0.495857	0.536155	-0.0126271	4.37821	-0.00208939	0.497917	0.518482	0.871912	0.498617	0.893608
b19706 NZ_AGBA01000013 Propionibacterium avidum ATCC 25577	0.575268	0.479488	0.594004	0.112131	4.2057	0.0208311	0.485417	0.502227	0.871934	0.512321	0.895231
b6772 AY691211 Bacteroides fragilis ATCC 25285	0.575528	0.647246	0.567396	-0.00784428	4.41604	-0.00136383	0.498439	0.503887	0.873043	0.480758	0.887829
b30090 NZ_MUHC01000022 Flavobacterium piscis CCUG 60099	0.542024	0.563343	0.537706	0.0369434	4.36417	0.00689716	0.496875	0.499089	0.873089	0.500815	0.882751
b159 U68778 Stenotrophomonas maltophilia	0.544229	0.569841	0.541035	-0.140384	4.06275	-0.0344119	0.48125	0.510955	0.873204	0.505867	0.890442
b7204 AY781285 Corynebacterium pseudotuberculosis T1	0.577678	0.445321	0.594384	0.100149	4.20532	0.0187429	0.492708	0.471143	0.873243	0.506436	0.89391
b19892 ACWU01000205 Pseudomonas sp. 2_1_26	0.594115	0.631497	0.585188	0.0678357	4.10583	0.0119199	0.492196	0.526158	0.873868	0.564306	0.914442
b10200 EF571589 Lactobacillus johnsonii ATCC 33200	0.583216	0.549882	0.591206	0.252233	4.16569	0.0507473	0.477083	0.52039	0.874147	0.508872	0.896105
b3356 AY123656 Acinetobacter haemolyticus ATCC 17906	0.586087	0.539975	0.590818	-0.0241077	4.06701	-0.00490918	0.496875	0.494154	0.874646	0.49928	0.889757
b29224 NZ_FUXP01000005 Lysobacter spongiicola DSM 21749	0.611861	0.493881	0.62151	0.280084	4.3581	0.0542274	0.470343	0.490931	0.875074	0.47915	0.887814
b30253 AB491759 Bifidobacterium kashiwanohense HM2-2 DSM 21854	0.595812	0.500019	0.606279	0.0396067	4.28761	0.00671603	0.495833	0.461929	0.875542	0.510575	0.900379
b28180 NZ_KQ959565 Clostridiales sp. KA00274	0.569429	0.596799	0.567411	-0.090482	4.2497	-0.0175531	0.489583	0.48191	0.875567	0.481928	0.889799
b6806 AY691245 Corynebacterium amycolatum ATCC 49368	0.572782	0.586686	0.572655	-0.117577	4.29431	-0.0259471	0.489074	0.489989	0.875758	0.497845	0.891828
b32265 NZ_LAVS01000039 Pararheinheimera mesophila IITR-13	0.591148	0.520496	0.599985	-0.000536211	4.23863	-0.000259025	0.5	0.504648	0.876035	0.499743	0.887563
b26395 NZ_AJJQ01000041 Rothia aeria F0474	0.583417	0.487248	0.594875	0.148793	4.24015	0.0279104	0.483871	0.506137	0.876327	0.480636	0.884086
b3408 AY123666 Moraxella osloensis ATCC 19976	0.673239	0.477154	0.696453	0.319905	4.45992	0.0631122	0.46875	0.507219	0.876709	0.515589	0.888357
b19091 NZ_CACP01000023 Aeromonas caviae Ae398	0.566624	0.78855	0.54115	-0.293304	4.54223	-0.057129	0.468262	0.543048	0.876732	0.513526	0.888179
b6770 AY691209 Bacteroides caccae ATCC 43185	0.561087	0.443451	0.577248	0.0269334	4.35853	0.00754422	0.495833	0.50863	0.877152	0.506531	0.898831
b26907 NZ_ALIQ01000058 Chelatococcus sp. GW1	0.873585	0.831825	0.88	0.181089	4.7655	0.0336493	0.483871	0.470698	0.878746	0.507338	0.897981
b10882 NZ_ABBX01000122 Candidate division TM7 sp. single-cell isolate TM7c	0.520641	0.46436	0.528498	0.00727435	4.27383	0.00189373	0.49948	0.457894	0.879212	0.456179	0.889292
b28718 NZ_MTHC01000021 Tessaracoccus sp. ZS01	0.550093	0.524135	0.55748	-0.0952358	4.18051	-0.0182043	0.488542	0.51048	0.879302	0.528431	0.905021
b1030 AF440238 Bacteroides vulgatus ATCC 8482	0.704991	0.512798	0.725284	0.312627	4.47729	0.0560659	0.467222	0.450572	0.879858	0.497435	0.892905
b1127 AF352807 Streptococcus salivarius subsp. salivarius ATCC 7073	0.572278	0.480428	0.581479	0.145266	4.12807	0.0268621	0.485417	0.50836	0.880822	0.482722	0.893498
b3420 AY123661 Pseudomonas fluorescens ATCC 13525	0.542029	0.537103	0.542539	0.0114678	4.13906	0.00134639	0.498958	0.472367	0.880931	0.48987	0.88981
b865 AY004274 Bifidobacterium pseudocatenulatum JCM1200	0.583983	0.578617	0.584153	0.0297501	4.15986	0.00601753	0.495317	0.540865	0.88098	0.537592	0.896854
b32843 QJUV01000001 Gardnerella piotii UGent 18.01 LMG 30818	0.59889	0.809271	0.580687	-0.253215	4.41435	-0.0537528	0.473958	0.493444	0.881	0.494454	0.891367
b2558 NC_003902 Xanthomonas campestris pv. campestris ATCC 33913	0.56613	0.514823	0.570253	0.147033	4.23926	0.0308769	0.483871	0.469719	0.881006	0.456385	0.875816
b17634 AB547589 Porphyromonas uenonis JCM 13868	0.610232	0.477767	0.622461	0.0118972	4.27898	0.00234517	0.498958	0.491713	0.881488	0.481646	0.893274
b7450 AY562570 Lactobacillus crispatus CECT4840	0.747188	1.00686	0.722006	-0.362125	4.68563	-0.0654711	0.457856	0.529207	0.881864	0.536785	0.899915
b30212 NZ_FPBQ01000041 Bradyrhizobium arachidis LMG 26795	1.03577	1.18324	1.01914	-0.0879085	4.54334	-0.0171292	0.491155	0.506844	0.881904	0.534918	0.910831
b30707 NZ_CP019688 Corynebacterium glaucum DSM 30827	0.579798	0.630906	0.569999	-0.151049	4.26019	-0.0257171	0.4875	0.506693	0.881908	0.506966	0.900271
b19130 NZ_AFIL01000066 Propionibacterium sp. 434-HC2	0.665026	0.772143	0.648537	-0.147407	4.65843	-0.0281092	0.480749	0.53762	0.882462	0.522041	0.899567
b21066 NZ_AKXT01000061 Chondromyces apiculatus DSM 436	0.55582	0.59791	0.552737	0.119523	4.16994	0.0195011	0.485952	0.511125	0.883031	0.498444	0.892289
b29847 NZ_JYLO01000007 Pseudomonas lactis DSM 29167	0.673685	0.604073	0.683908	0.0376894	4.43096	0.00922776	0.497917	0.514847	0.883813	0.54508	0.905462
b11988 AP009152 Kocuria rhizophila DC2201	0.655345	0.637972	0.660074	0.140325	4.12738	0.0233177	0.489583	0.50895	0.884117	0.52609	0.900107
b1432 AY608421 Lactobacillus jensenii ATCC 25258	0.595711	0.751569	0.584298	-0.326516	4.80964	-0.0651335	0.4641	0.504797	0.885435	0.504473	0.893116
b30935 NZ_CP013693 Cutibacterium acnes A1-14	0.587328	0.579579	0.587951	0.0314379	4.25657	0.00762129	0.497399	0.504904	0.885444	0.519549	0.893475
b32526 PUED01000081 Muribaculaceae bacterium DSM 100749	0.547107	0.519178	0.548927	0.0574165	4.28524	0.0107139	0.491667	0.509758	0.885991	0.498462	0.891905
b32416 NZ_CP017037 Dialister pneumosintes F0677	0.585781	0.533846	0.593327	0.152743	4.37198	0.0285575	0.483871	0.500508	0.886205	0.482071	0.892275
b272 AF210319 Bifidobacterium adolescentis JCM1275	0.60559	0.591899	0.608571	0.0728465	4.28786	0.0134294	0.49375	0.548528	0.887088	0.52832	0.89984
b3428 AY123718 Rothia mucilaginosa ATCC 25296	0.624164	0.536597	0.634109	0.161377	4.41466	0.0268215	0.483333	0.484503	0.88797	0.506216	0.902465
b21507 ACUA01000013 Parabacteroides sp. D25	0.731904	0.55844	0.750993	0.36625	4.57878	0.0686947	0.458897	0.493257	0.888331	0.521818	0.895896
b16543 ADGP01000033 Megasphaera sp. genomosp. type_1 str. 28L	0.535076	0.541493	0.532904	-0.0337399	4.28833	-0.00682456	0.496358	0.53141	0.88896	0.509913	0.899766
b33096 NZ_QLMH01000024 Anoxybacillus vitaminiphilus CGMCC 1.8979	0.590976	0.591898	0.590976	-0.117426	4.34127	-0.023982	0.485952	0.507989	0.890022	0.489345	0.903988
b33335 NZ_QNUX01000006 Flavobacterium psychrolimnae LMG 22018	0.609978	0.493178	0.622742	0.171841	4.36281	0.0355412	0.480208	0.547458	0.890557	0.529859	0.898478
b26800 NZ_KB911256 Hyphomicrobium zavarzinii ZV-622 ATCC 27496	1.34367	1.44296	1.33478	-0.308952	5.96294	-0.0437806	0.475	0.564879	0.893658	0.568857	0.918842
b1123 AF352799 Streptococcus parasanguinis ATCC 15912	0.678609	0.554907	0.693524	0.144598	4.17543	0.0295979	0.484375	0.511792	0.895243	0.492292	0.903163
b12698 NZ_ABWZ01000002 Bacteroides dorei DSM 17855	0.645928	0.62318	0.648855	0.0541587	4.22635	0.0091432	0.497399	0.504378	0.895709	0.477346	0.893619
b18392 ADCN01000005 Bifidobacterium sp. 12_1_47BFAA	0.588021	0.475704	0.60124	0.224426	4.39276	0.042626	0.478668	0.508278	0.898491	0.495111	0.892008
b1121 AF352801 Streptococcus mitis ATCC 49456	0.690647	0.62176	0.701999	0.256832	4.34603	0.0517238	0.467708	0.511823	0.902137	0.524598	0.903679
b1258 AY044104 Shigella sonnei	1.18046	1.60152	1.1242	-0.58314	6.2467	-0.078937	0.451613	0.571037	0.914308	0.480639	0.902265
